# Supplementary material for: Medicines, Diseases, Indications, and Contraindications (MeDIC): a foundational resource to support drug repurposing
Source: Nucleic Acids Res. 2025 Dec 12;54(D1):D1477–87. doi: 10.1093/nar/gkaf1312 (PMC12807713; doi:10.1093/nar/gkaf1312)
Supplement: gkaf1312_Supplemental_Files [file gkaf1312_supplemental_files.zip]

Archive with 3 entries (3 files):
- MeDIC Supplement.pdf
- Name Resolver Manual Evaluation.csv
- Supplementary File 1 MeDIC Evaluation.xlsx
