# Supplementary material for: Medicines, Diseases, Indications, and Contraindications (MeDIC): a foundational resource to support drug repurposing
Source: Nucleic Acids Res. 2025 Dec 12;54(D1):D1477–87. doi: 10.1093/nar/gkaf1312 (PMC12807713; doi:10.1093/nar/gkaf1312)
Supplement: gkaf1312_Supplemental_Files [file gkaf1312_supplemental_files.zip › Name Resolver Manual Evaluation.csv]

source_ingredients	source_ingredients_curie	source_ingredients_curie_label	id_correct	corrected_curie	corrected_curie_norm_label	Nameres Correct	Nameres + QC Correct
QUINAPRIL HYDROCHLORIDE	CHEBI:8713	Quinapril	1	CHEBI:8713	Quinapril	Y	Y
CEFMENOXIME HYDROCHLORIDE	CHEBI:55490	Cefmenoxime	1	CHEBI:55490	Cefmenoxime	Y	Y
AZLOCILLIN SODIUM	CHEBI:2956	Azlocillin	1	CHEBI:2956	Azlocillin	Y	Y
CEPHRADINE	CHEBI:3547	Cefradine	1	CHEBI:3547	Cefradine	Y	Y
IDARUBICIN HYDROCHLORIDE	CHEBI:42068	Idarubicin	1	CHEBI:42068	Idarubicin	Y	Y
EZETIMIBE; SIMVASTATIN	CHEBI:49040	Ezetimibe	0	RXCUI:476348	ezetimibe / simvastatin Oral Tablet	N	Y
CEFIDEROCOL SULFATE TOSYLATE	UNII:TTP8LBP45D	CEFIDEROCOL SULFATE TOSYLATE	1	UNII:TTP8LBP45D	CEFIDEROCOL SULFATE TOSYLATE	Y	Y
CEFOTAXIME SODIUM	CHEBI:204928	Cefotaxime	1	CHEBI:204928	Cefotaxime	Y	Y
PONESIMOD	PUBCHEM.COMPOUND:11363176	ponesimod	1	PUBCHEM.COMPOUND:11363176	ponesimod	Y	Y
AXITINIB	CHEBI:66910	Axitinib	1	CHEBI:66910	Axitinib	Y	Y
MEMANTINE HYDROCHLORIDE	CHEBI:64312	Memantine	1	CHEBI:64312	Memantine	Y	Y
CITRIC ACID; MAGNESIUM OXIDE; SODIUM PICOSULFATE	PUBCHEM.COMPOUND:118988661	prepopik	1	PUBCHEM.COMPOUND:118988661	prepopik	Y	Y
RANITIDINE BISMUTH CITRATE	CHEBI:8776	ranitidine	0	PUBCHEM.COMPOUND:62984	Tritec	N	Y
IOBENGUANE SULFATE I-123	CHEBI:92769	Iobenguane	1	CHEBI:92769	Iobenguane	Y	Y
TECHNETIUM TC-99M BICISATE KIT	CHEBI:33353	technetium atom	0	UNII:MG4KI49HHJ	Technetium Tc-99m oxidronate	Y	Y
HYDROCORTISONE; NEOMYCIN SULFATE; POLYMYXIN B SULFATE	RXCUI:21659	Cortisporin	1	RXCUI:21659	Cortisporin	Y	Y
ITRACONAZOLE	CHEBI:6076	Itraconazole	1	CHEBI:6076	Itraconazole	Y	Y
TOFACITINIB CITRATE	CHEBI:71200	Tofacitinib	1	CHEBI:71200	Tofacitinib	Y	Y
IPODATE CALCIUM	PUBCHEM.COMPOUND:14381	Ipodate Calcium	1	PUBCHEM.COMPOUND:14381	Ipodate Calcium	Y	Y
EMPAGLIFLOZIN; METFORMIN HYDROCHLORIDE	RXCUI:1664312	empagliflozin / metformin Pill	1	RXCUI:1664312	empagliflozin / metformin Pill	Y	Y
HYDROMORPHONE HYDROCHLORIDE	CHEBI:5790	Hydromorphone	1	CHEBI:5790	Hydromorphone	Y	Y
CARPROFEN	CHEBI:364453	Carprofen	1	CHEBI:364453	Carprofen	Y	Y
ZANAMIVIR	CHEBI:50663	Zanamivir	1	CHEBI:50663	Zanamivir	Y	Y
MERSALYL SODIUM; THEOPHYLLINE	CHEBI:28177	Theophylline	0	CHEBI:6771	Mersalyl	Y	Y
ACETAMINOPHEN; CLEMASTINE FUMARATE; PSEUDOEPHEDRINE HYDROCHLORIDE	CHEBI:51209	Pseudoephedrine	0	RXCUI:2659989	acetaminophen / clemastine fumarate / pseudoephedrine hydrochloride Oral Product	N	Y
DAPAGLIFLOZIN; METFORMIN HYDROCHLORIDE; SAXAGLIPTIN HYDROCHLORIDE	CHEBI:6801	Metformin	0	RXCUI:2646991	dapagliflozin / metFORMIN hydrochloride / sAXagliptin Extended Release Oral Tablet	N	Y
TRIDIHEXETHYL CHLORIDE	CHEBI:9701	Tridihexethyl	1	CHEBI:9701	Tridihexethyl	Y	Y
DRONEDARONE HYDROCHLORIDE	CHEBI:50659	Dronedarone	1	CHEBI:50659	Dronedarone	Y	Y
IFOSFAMIDE; MESNA	CHEBI:5864	Ifosfamide	0	CHEBI:5864	Ifosfamide	N	N
NEDOSIRAN SODIUM	DRUGBANK:DB17635	Nedosiran	1	DRUGBANK:DB17635	Nedosiran	Y	Y
SULFAMETER	CHEBI:53727	Sulfameter	1	CHEBI:53727	Sulfameter	Y	Y
FOSPROPOFOL DISODIUM	CHEBI:135193	Fospropofol	1	CHEBI:135193	Fospropofol	Y	Y
ESTAZOLAM	CHEBI:4858	Estazolam	1	CHEBI:4858	Estazolam	Y	Y
ISOPROTERENOL HYDROCHLORIDE; PHENYLEPHRINE BITARTRATE	RXCUI:2647721	isoproterenol hydrochloride / phenylephrine bitartrate Metered Dose Inhaler	1	RXCUI:2647721	isoproterenol hydrochloride / phenylephrine bitartrate Metered Dose Inhaler	Y	Y
NOREPINEPHRINE BITARTRATE	CHEBI:18357	Norepinephrine	1	CHEBI:18357	Norepinephrine	Y	Y
DIFLORASONE DIACETATE	CHEBI:59750	Diflorasone	1	CHEBI:59750	Diflorasone	Y	Y
FOSTEMSAVIR TROMETHAMINE	UNII:97IQ273H4L	Fostemsavir	1	UNII:97IQ273H4L	Fostemsavir	Y	Y
LINAGLIPTIN	CHEBI:68610	Linagliptin	1	CHEBI:68610	Linagliptin	Y	Y
TECHNETIUM TC-99M PENTETATE KIT	UNII:VW78417PU1	technetium Tc-99M pentetate	1	UNII:VW78417PU1	technetium Tc-99M pentetate	Y	Y
ABIRATERONE ACETATE; NIRAPARIB TOSYLATE	RXCUI:2645243	abiraterone / niraparib Oral Tablet	1	RXCUI:2645243	abiraterone / niraparib Oral Tablet	Y	Y
TECHNETIUM TC-99M SODIUM PERTECHNETATE GENERATOR	CHEBI:33353	technetium atom	0	UNII:PPP8783IQ1	Technetium Tc-99m pertechnetate	Y	Y
PROPAFENONE HYDROCHLORIDE	CHEBI:63619	Propafenone	1	CHEBI:63619	Propafenone	Y	Y
CYCLOPENTOLATE HYDROCHLORIDE; PHENYLEPHRINE HYDROCHLORIDE	RXCUI:92290	Cyclomydril	1	RXCUI:92290	Cyclomydril	Y	Y
ASCORBIC ACID; BIOTIN; CYANOCOBALAMIN; DEXPANTHENOL; ERGOCALCIFEROL; FOLIC ACID; NIACINAMIDE; PYRIDOXINE HYDROCHLORIDE; RIBOFLAVIN 5'-PHOSPHATE SODIUM; THIAMINE HYDROCHLORIDE; VITAMIN A; VITAMIN E	Error	Error		RXCUI:1305198	alpha tocopherol / ascorbic acid / biotin / dexpanthenol / ergocalciferol / folic acid / niacinamide / pyridoxine / riboflavin / thiamine / vitamin A / vitamin B12 / vitamin K1 Injectable Solution	N	Y
DULOXETINE HYDROCHLORIDE	CHEBI:36795	Duloxetine	1	CHEBI:36795	Duloxetine	Y	Y
TIOCONAZOLE	CHEBI:77898	Tioconazole	1	CHEBI:77898	Tioconazole	Y	Y
FLUTICASONE FUROATE	CHEBI:5134	Fluticasone	1	CHEBI:5134	Fluticasone	Y	Y
DEUCRAVACITINIB	UNII:N0A21N6RAU	Deucravacitinib	1	UNII:N0A21N6RAU	Deucravacitinib	Y	Y
IOCETAMIC ACID	CHEBI:91662	Iocetamic acid	1	CHEBI:91662	Iocetamic acid	Y	Y
ACLIDINIUM BROMIDE	CHEBI:65346	Aclidinium	1	CHEBI:65346	Aclidinium	Y	Y
ARGININE HYDROCHLORIDE	CHEBI:16467	Arginine	1	CHEBI:16467	Arginine	Y	Y
DAPAGLIFLOZIN; SAXAGLIPTIN HYDROCHLORIDE	RXCUI:1925495	dapagliflozin / saxagliptin Oral Product	1	RXCUI:1925495	dapagliflozin / saxagliptin Oral Product	Y	Y
ALPRAZOLAM	CHEBI:2611	Alprazolam	1	CHEBI:2611	Alprazolam	Y	Y
INDECAINIDE HYDROCHLORIDE	CHEBI:135314	Indecainide	1	CHEBI:135314	Indecainide	Y	Y
RILPIVIRINE HYDROCHLORIDE	CHEBI:68602	rilpivirine hydrochloride	1	CHEBI:68602	rilpivirine hydrochloride	Y	Y
ETEPLIRSEN	UNII:AIW6036FAS	Eteplirsen	1	UNII:AIW6036FAS	Eteplirsen	Y	Y
SULINDAC	CHEBI:9352	Sulindac	1	CHEBI:9352	Sulindac	Y	Y
BINIMETINIB	CHEBI:145371	Binimetinib	1	CHEBI:145371	Binimetinib	Y	Y
ASPIRIN; HYDROCODONE BITARTRATE	RXCUI:370643	aspirin / hydrocodone Oral Tablet	1	RXCUI:370643	aspirin / hydrocodone Oral Tablet	Y	Y
ACETAMINOPHEN; ASPIRIN; CAFFEINE	RXCUI:219779	Saleto	1	RXCUI:219779	Saleto	Y	Y
IOXAGLATE MEGLUMINE; IOXAGLATE SODIUM	CHEBI:31718	Ioxaglic acid	1	CHEBI:31718	Ioxaglic acid	Y	Y
AZTREONAM	CHEBI:161680	Aztreonam	1	CHEBI:161680	Aztreonam	Y	Y
DESLORATADINE	CHEBI:291342	Desloratadine	1	CHEBI:291342	Desloratadine	Y	Y
MEPIVACAINE HYDROCHLORIDE	CHEBI:6759	Mepivacaine	1	CHEBI:6759	Mepivacaine	Y	Y
OXYTETRACYCLINE	CHEBI:133011	oxytetracycline	1	CHEBI:133011	oxytetracycline	Y	Y
PENBUTOLOL SULFATE	CHEBI:7954	Penbutolol	1	CHEBI:7954	Penbutolol	Y	Y
ANISOTROPINE METHYLBROMIDE	CHEBI:2739	Anisotropine methylbromide	1	CHEBI:2739	Anisotropine methylbromide	Y	Y
AMINOPHYLLINE	CHEBI:2659	Aminophylline	1	CHEBI:2659	Aminophylline	Y	Y
NYSTATIN; TRIAMCINOLONE ACETONIDE	RXCUI:377781	nystatin / triamcinolone Topical Cream	1	RXCUI:377781	nystatin / triamcinolone Topical Cream	Y	Y
GUANETHIDINE MONOSULFATE; HYDROCHLOROTHIAZIDE	CHEBI:51016	guanethidine monosulfate	0	PUBCHEM.COMPOUND:86471	Guanethidine Monosulfate	N	N
ABACAVIR SULFATE	CHEBI:421707	Abacavir	1	CHEBI:421707	Abacavir	Y	Y
ESLICARBAZEPINE ACETATE	CHEBI:87016	Eslicarbazepine acetate	1	CHEBI:87016	Eslicarbazepine acetate	Y	Y
DOXACURIUM CHLORIDE	CHEBI:4706	Doxacurium	1	CHEBI:4706	Doxacurium	Y	Y
SORBITOL	CHEBI:17924	Sorbitol	1	CHEBI:17924	Sorbitol	Y	Y
REZAFUNGIN ACETATE	CHEBI:229680	Rezafungin	1	CHEBI:229680	Rezafungin	Y	Y
THIETHYLPERAZINE MALATE	CHEBI:9544	Thiethylperazine	1	CHEBI:9544	Thiethylperazine	Y	Y
TRIPELENNAMINE HYDROCHLORIDE	CHEBI:9741	Tripelennamine	1	CHEBI:9741	Tripelennamine	Y	Y
CARBOPROST TROMETHAMINE	CHEBI:3403	Carboprost	1	CHEBI:3403	Carboprost	Y	Y
VINORELBINE TARTRATE	CHEBI:480999	Vinorelbine	1	CHEBI:480999	Vinorelbine	Y	Y
PENTAZOCINE LACTATE	CHEBI:7982	pentazocine	1	CHEBI:7982	pentazocine	Y	Y
MITOXANTRONE HYDROCHLORIDE	CHEBI:50729	Mitoxantrone	1	CHEBI:50729	Mitoxantrone	Y	Y
GRANISETRON	CHEBI:5537	Granisetron	1	CHEBI:5537	Granisetron	Y	Y
TOLAZAMIDE	CHEBI:9613	Tolazamide	1	CHEBI:9613	Tolazamide	Y	Y
TACROLIMUS	CHEBI:61049	Tacrolimus	1	CHEBI:61049	Tacrolimus	Y	Y
MORICIZINE HYDROCHLORIDE	CHEBI:6997	Moricizine	1	CHEBI:6997	Moricizine	Y	Y
UREA C-13	CHEBI:16199	Urea	1	CHEBI:16199	Urea	Y	Y
METHYLERGONOVINE MALEATE	CHEBI:6874	Methylergonovine Maleate	1	CHEBI:6874	Methylergonovine Maleate	Y	Y
ERIBULIN MESYLATE	CHEBI:63587	Eribulin	1	CHEBI:63587	Eribulin	Y	Y
CHLORAMBUCIL	CHEBI:28830	Chlorambucil	1	CHEBI:28830	Chlorambucil	Y	Y
NEBIVOLOL HYDROCHLORIDE; VALSARTAN	CHEBI:64021	Dexnebivolol	0	CHEMBL.COMPOUND:CHEMBL1201731	NEBIVOLOL HYDROCHLORIDE	N	Y
CEFTAZIDIME SODIUM	CHEBI:3508	Ceftazidime	1	CHEBI:3508	Ceftazidime	Y	Y
PYRIDOXINE HYDROCHLORIDE	CHEBI:16709	Pyridoxine	1	CHEBI:16709	Pyridoxine	Y	Y
GADOPICLENOL	UNII:S276568KOY	Gadopiclenol	1	UNII:S276568KOY	Gadopiclenol	Y	Y
DYCLONINE HYDROCHLORIDE	CHEBI:4724	Dyclonine	1	CHEBI:4724	Dyclonine	Y	Y
MOEXIPRIL HYDROCHLORIDE	CHEBI:6960	Moexipril	1	CHEBI:6960	Moexipril	Y	Y
AMOXICILLIN; CLAVULANATE POTASSIUM	CHEBI:201491	Amoxicillin Clavulanate	1	CHEBI:201491	Amoxicillin Clavulanate	Y	Y
LASMIDITAN SUCCINATE	UNII:760I9WM792	Lasmiditan	1	UNII:760I9WM792	Lasmiditan	Y	Y
PENICILLIN V	CHEBI:27446	Penicillin V	1	CHEBI:27446	Penicillin V	Y	Y
DICLOFENAC POTASSIUM	CHEBI:47381	Diclofenac	1	CHEBI:47381	Diclofenac	Y	Y
SIBUTRAMINE HYDROCHLORIDE	CHEBI:9137	Sibutramine	1	CHEBI:9137	Sibutramine	Y	Y
beremagene geperpavec-svdt	DRUGBANK:DB17831	Beremagene geperpavec	1	DRUGBANK:DB17831	Beremagene geperpavec	Y	Y
trastuzumab and hyaluronidase-oysk	UNII:5384HK7574	Trastuzumab deruxtecan	0	RXCUI:2119712	hyaluronidase / trastuzumab Injection	N	Y
somapacitan-beco	UNII:8FOJ430U94	Somapacitan	1	UNII:8FOJ430U94	Somapacitan	Y	Y
talquetamab-tgvs	UNII:4W3KFI3TN3	Talquetamab	1	UNII:4W3KFI3TN3	Talquetamab	Y	Y
Meningococcal Polysaccharide Vaccine, Groups A, C, Y, and W-135 Combined	RXCUI:2670556	meningococcal group B vaccine / Neisseria meningitidis serogroup A capsular polysaccharide tetanus toxoid protein conjugate vaccine / Neisseria meningitidis serogroup C capsular polysaccharide tetanus toxoid protein conjugate vaccine / Neisseria meningitidis serogroup W-135 capsular polysaccharide tetanus toxoid protein conjugate vaccine / Neisseria meningitidis serogroup Y capsular polysaccharid…	0	RXCUI:2670556	meningococcal group B vaccine / Neisseria meningitidis serogroup A capsular polysaccharide tetanus toxoid protein conjugate vaccine / Neisseria meningitidis serogroup C capsular polysaccharide tetanus toxoid protein conjugate vaccine / Neisseria meningitidis serogroup W-135 capsular polysaccharide tetanus toxoid protein conjugate vaccine / Neisseria meningitidis serogroup Y capsular polysaccharid…	Y	Y
Measles, Mumps and Rubella Vaccine Live	DRUGBANK:DB10316	Mumps virus strain B level jeryl lynn live antigen	0	RXCUI:2603508	0.5 ML measles virus vaccine live, attenuated Schwarz strain 5024 UNT/ML / mumps virus vaccine live, RIT-4385 strain 31684 UNT/ML / rubella virus vaccine live (Wistar RA 27-3 strain) 3990 UNT/ML Injection	N	Y
Mumps Virus Vaccine Live	DRUGBANK:DB10316	Mumps virus strain B level jeryl lynn live antigen	1	DRUGBANK:DB10316	Mumps virus strain B level jeryl lynn live antigen	Y	Y
peginterferon alfa-2a and ribavirin	UNII:Q46947FE7K	Peginterferon alfa-2a	0	UNII:Q46947FE7K	Peginterferon alfa-2a	N	N
adalimumab-atto	UNII:FYS6T7F842	Adalimumab	1	UNII:FYS6T7F842	Adalimumab	Y	Y
daratumumab and hyaluronidase-fihj	RXCUI:2375135	daratumumab / hyaluronidase Injection	1	RXCUI:2375135	daratumumab / hyaluronidase Injection	Y	Y
nivolumab and relatlimab-rmbw	RXCUI:2596777	nivolumab / relatlimab Injection	1	RXCUI:2596777	nivolumab / relatlimab Injection	Y	Y
ranibizumab	UNII:ZL1R02VT79	Ranibizumab	1	UNII:ZL1R02VT79	Ranibizumab	Y	Y
atoltivimab, maftivimab, and odesivimab-ebgn	RXCUI:2461437	atoltivimab / maftivimab / odesivimab Injection	1	RXCUI:2461437	atoltivimab / maftivimab / odesivimab Injection	Y	Y
dostarlimab-gxly	UNII:P0GVQ9A4S5	Dostarlimab	1	UNII:P0GVQ9A4S5	Dostarlimab	Y	Y
Peanut (Arachis hypogaea) Allergen Powder-dnfp	DRUGBANK:DB10553	Peanut	1	DRUGBANK:DB10553	Peanut	Y	Y
ocrelizumab	UNII:A10SJL62JY	Ocrelizumab	1	UNII:A10SJL62JY	Ocrelizumab	Y	Y
pegfilgrastim-bmez	UNII:3A58010674	Pegfilgrastim	1	UNII:3A58010674	Pegfilgrastim	Y	Y
C1 Esterase Inhibitor Subcutaneous (Human)	UNII:5QS67N4551	Conestat alfa	0	UNII:5QS67N4551	Conestat alfa	Y	Y
poractant alfa	UNII:KE3U2023NP	Poractant alfa	1	UNII:KE3U2023NP	Poractant alfa	Y	Y
Pollens - Weeds and Garden Plants, Ragweed, Short Ambrosia elatior	DRUGBANK:DB10385	Ambrosia artemisiifolia pollen	1	DRUGBANK:DB10385	Ambrosia artemisiifolia pollen	Y	Y
Antivenin (Latrodectus mactans)	DRUGBANK:DB14113	Black widow spider antivenin (equine)	1	DRUGBANK:DB14113	Black widow spider antivenin (equine)	Y	Y
pegfilgrastim-jmdb	UNII:3A58010674	Pegfilgrastim	1	UNII:3A58010674	Pegfilgrastim	Y	Y
enfortumab vedotin-ejfv	UNII:DLE8519RWM	ENFORTUMAB	1	UNII:DLE8519RWM	ENFORTUMAB	Y	Y
Antihemophilic Factor (Human)	UNII:U50VWW6XH6	Simoctocog alfa	0	UNII:U50VWW6XH6	Simoctocog alfa	N	N
cenegermin-bkbj	UNII:B6E7K36KT8	Cenegermin	1	UNII:B6E7K36KT8	Cenegermin	Y	Y
Pollens - Grasses, Timothy Phleum pratense	DRUGBANK:DB10394	Phleum pratense pollen	1	DRUGBANK:DB10394	Phleum pratense pollen	Y	Y
ustekinumab-hmny	UNII:FU77B4U5Z0	Ustekinumab	1	UNII:FU77B4U5Z0	Ustekinumab	Y	Y
Cytomegalovirus Immune Globulin Intravenous (Human)	DRUGBANK:DB00028	Human immunoglobulin G	0	UNII:129L90A25N	cytomegalovirus-specific hyperimmune globulin	N	Y
ocrelizumab and hyaluronidase-ocsq	UNII:A10SJL62JY	Ocrelizumab	0	UNII:A10SJL62JY	Ocrelizumab	N	N
Coagulation Factor Xa (Recombinant), Inactivated-zhzo	UNII:BI009E452R	Andexanet alfa	1	UNII:BI009E452R	Andexanet alfa	Y	Y
tildrakizumab-asmn	UNII:DEW6X41BEK	Tildrakizumab	1	UNII:DEW6X41BEK	Tildrakizumab	Y	Y
Meningococcal Group B Vaccine	DRUGBANK:DB10785	Neisseria meningitidis serogroup b nada protein antigen	0	RXCUI:1601402	0.5 ML meningococcal group B vaccine 0.1 MG/ML / Neisseria meningitidis serogroup B recombinant FHBP fusion protein antigen 0.1 MG/ML / Neisseria meningitidis serogroup B recombinant NHBA fusion protein antigen 0.1 MG/ML / Neisseria meningitidis serogroup B strain NZ98/254 outer membrane vesicle 0.05 MG/ML Prefilled Syringe	Y	N
Antihemophilic factor (recombinant), PEGylated-aucl	UNII:U50VWW6XH6	Simoctocog alfa	0	UNII:U50VWW6XH6	Simoctocog alfa	N	N
Zoster Vaccine Live	DRUGBANK:DB10318	Varicella zoster vaccine (live/attenuated)	1	DRUGBANK:DB10318	Varicella zoster vaccine (live/attenuated)	Y	Y
interferon beta-1b	UNII:XRO4566Q4R	INTERFERON BETA	1	UNII:XRO4566Q4R	INTERFERON BETA	Y	Y
Plasma Protein Fraction (Human)	Error	Error	0	DRUGBANK:DB13968	Plasma protein fraction (human)	N	Y
Meningococcal (Groups A, C, Y, and W-135) Oligosaccharide Diphtheria CRM197 Conjugate Vaccine	DRUGBANK:DB10061	Meningococcal (groups A, C, Y and W-135) oligosaccharide diphtheria CRM197 conjugate vaccine	1	DRUGBANK:DB10061	Meningococcal (groups A, C, Y and W-135) oligosaccharide diphtheria CRM197 conjugate vaccine	Y	Y
sargramostim	UNII:5TAA004E22	Sargramostim	1	UNII:5TAA004E22	Sargramostim	Y	Y
alemtuzumab	UNII:3A189DH42V	Alemtuzumab	1	UNII:3A189DH42V	Alemtuzumab	Y	Y
Rabies Vaccine	MONDO:0019173	rabies	0	DRUGBANK:DB10283	Rabies virus inactivated antigen, A	N	Y
filgrastim-txid	UNII:PVI5M0M1GW	Filgrastim	1	UNII:PVI5M0M1GW	Filgrastim	Y	Y
blinatumomab	UNII:4FR53SIF3A	Blinatumomab	1	UNII:4FR53SIF3A	Blinatumomab	Y	Y
Influenza Virus Vaccine, H5N1	CHEMBL.COMPOUND:CHEMBL2109042	INFLUENZA VIRUS VACCINE	1	CHEMBL.COMPOUND:CHEMBL2109042	INFLUENZA VIRUS VACCINE	Y	Y
eculizumab-aeeb	UNII:A3ULP0F556	Eculizumab	1	UNII:A3ULP0F556	Eculizumab	Y	Y
mosunetuzumab-axgb	UNII:LDJ89SS0YG	Mosunetuzumab	1	UNII:LDJ89SS0YG	Mosunetuzumab	Y	Y
chymopapain	CHEBI:193860	Chymopapain	1	CHEBI:193860	Chymopapain	Y	Y
Meningococcal (Groups A, C, Y and W-135) Polysaccharide Diphtheria Toxoid Conjugate Vaccine	RXCUI:596702	Menactra	1	RXCUI:596702	Menactra	Y	Y
coagulation factor VIIa (recombinant)-jncw	CHEMBL.COMPOUND:CHEMBL2108334	Coagulation factor VIIa Recombinant Human	1	CHEMBL.COMPOUND:CHEMBL2108334	Coagulation factor VIIa Recombinant Human	Y	Y
brodalumab	UNII:6ZA31Y954Z	Brodalumab	1	UNII:6ZA31Y954Z	Brodalumab	Y	Y
Human Papillomavirus 9-valent Vaccine, Recombinant	RXCUI:1597091	L1 protein, human papillomavirus type 11 vaccine / L1 protein, human papillomavirus type 16 vaccine / L1 protein, human papillomavirus type 18 vaccine / L1 protein, human papillomavirus type 31 vaccine / L1 protein, human papillomavirus type 33 vaccine / L1 protein, human papillomavirus type 45 vaccine / L1 protein, human papillomavirus type 52 vaccine / L1 protein, human papillomavirus type 58 v…	1	RXCUI:1597091	L1 protein, human papillomavirus type 11 vaccine / L1 protein, human papillomavirus type 16 vaccine / L1 protein, human papillomavirus type 18 vaccine / L1 protein, human papillomavirus type 31 vaccine / L1 protein, human papillomavirus type 33 vaccine / L1 protein, human papillomavirus type 45 vaccine / L1 protein, human papillomavirus type 52 vaccine / L1 protein, human papillomavirus type 58 v…	Y	Y
Pollens - Grasses, Fescue, Meadow Festuca elatior	RXCUI:851919	meadow fescue grass pollen extract 10000 BAU/ML	1	RXCUI:851919	meadow fescue grass pollen extract 10000 BAU/ML	Y	Y
Rabies Immune Globulin (Human)	DRUGBANK:DB11603	Rabies immune globulin, human	1	DRUGBANK:DB11603	Rabies immune globulin, human	Y	Y
Vaccinia Immune Globulin Intravenous (Human)	DRUGBANK:DB14112	Human vaccinia virus immune globulin	1	DRUGBANK:DB14112	Human vaccinia virus immune globulin	Y	Y
interferon alfa-2a	UNII:43K1W2T1M6	Interferon alfa	1	UNII:43K1W2T1M6	Interferon alfa	Y	Y
Fibrin Sealant Patch	UMLS:C1871272	TachoSil	1	UMLS:C1871272	TachoSil	Y	Y
thyrotropin alfa	UNII:AVX3D5A4LM	THYROTROPIN	1	UNII:AVX3D5A4LM	THYROTROPIN	Y	Y
Hepatitis A & Hepatitis B (Recombinant) Vaccine	MESH:C075654	Engerix-B	0	MESH:C075654	Engerix-B	Y	Y
Respiratory Syncytial Virus Vaccine	RXCUI:2685003	respiratory syncytial virus pre-fusion F glycoprotein mRNA 0.1 MG/ML	0	DRUGBANK:DB17762	Respiratory syncytial virus vaccine, adjuvanted	N	Y
Meningococcal Groups C and Y and Haemophilus b Tetanus Toxoid Conjugate Vaccine	UNII:C9R35M8XV6	Hiberix	0	RXCUI:2360580	Neisseria meningitidis serogroup A capsular polysaccharide tetanus toxoid protein conjugate vaccine / Neisseria meningitidis serogroup C capsular polysaccharide tetanus toxoid protein conjugate vaccine / Neisseria meningitidis serogroup W-135 capsular polysaccharide tetanus toxoid protein conjugate vaccine / Neisseria meningitidis serogroup Y capsular polysaccharide tetanus toxoid protein conjuga…	N	Y
Immune Globulin Subcutaneous (Human)-hipp	DRUGBANK:DB00028	Human immunoglobulin G	1	DRUGBANK:DB00028	Human immunoglobulin G	Y	Y
erenumab-aooe	UNII:I5I8VB78VT	Erenumab	1	UNII:I5I8VB78VT	Erenumab	Y	Y
urofollitropin	UMLS:C0524639	urofollitropin	1	UMLS:C0524639	Follitropin	Y	Y
Human Papillomavirus Quadrivalent (Types 6, 11, 16 and 18) Vaccine, Recombinant	RXCUI:659877	Gardasil	1	RXCUI:659877	Gardasil	Y	Y
Immune Globulin Subcutaneous (Human), 20% Liquid	DRUGBANK:DB11597	Human Rho(D) immune globulin	0	DRUGBANK:DB00028	Human immunoglobulin G	Y	Y
siltuximab	UNII:T4H8FMA7IM	Siltuximab	1	UNII:T4H8FMA7IM	Siltuximab	Y	Y
Pollens - Grasses, Bluegrass, Kentucky (June) Poa pratensis	DRUGBANK:DB10366	Poa pratensis pollen	1	DRUGBANK:DB10366	Poa pratensis pollen	Y	Y
daclizumab	UNII:CUJ2MVI71Y	Daclizumab	1	UNII:CUJ2MVI71Y	Daclizumab	Y	Y
collagenase clostridium histolyticum	UNII:9X7O8V25IT	collagenase	1	UNII:9X7O8V25IT	collagenase	Y	Y
nivolumab	UNII:31YO63LBSN	Nivolumab	1	UNII:31YO63LBSN	Nivolumab	Y	Y
insulin detemir	UMLS:C0537270	insulin detemir	1	UMLS:C0537270	insulin human	Y	Y
eladocagene exuparvovec-tneq	UNII:S51J6N56M7	Eladocagene exuparvovec	1	UNII:S51J6N56M7	Eladocagene exuparvovec	Y	Y
kit for the preparation of technetium Tc-99m albumin aggregated	CHEBI:33353	technetium atom	0	CHEMBL.COMPOUND:CHEMBL1201522	TECHNETIUM TC 99M ALBUMIN AGGREGATED	Y	Y
naxitamab-gqgk	UNII:9K8GNJ2874	Naxitamab	1	UNII:9K8GNJ2874	Naxitamab	Y	Y
epcoritamab-bysp	UNII:D6OMY2L0WA	Epcoritamab	1	UNII:D6OMY2L0WA	Epcoritamab	Y	Y
Crotalidae Immune F(ab')2 (Equine)	Error	Error	0	UNII:92VV7G83ED	anavip	N	Y
Tetanus Immune Globulin (Human)	DRUGBANK:DB11604	Tetanus immune globulin, human	1	DRUGBANK:DB11604	Tetanus immune globulin, human	Y	Y
asparaginase	CHEBI:32660	asparaginase	1	CHEBI:32660	asparaginase	Y	Y
allogeneic processed thymus tissue-agdc	DRUGBANK:DB16736	Allogeneic processed thymus tissue	1	DRUGBANK:DB16736	Allogeneic processed thymus tissue	Y	Y
pegfilgrastim-fpgk	UNII:3A58010674	Pegfilgrastim	1	UNII:3A58010674	Pegfilgrastim	Y	Y
Coagulation Factor IX (Recombinant), Fc Fusion Protein	Error	Error	0	UNII:02E00T2QDE	Eftrenonacog alfa	N	Y
Antihemophilic Factor/von Willebrand Factor Complex (Human)	UNII:U50VWW6XH6	Simoctocog alfa	0	UNII:U50VWW6XH6	Simoctocog alfa	Y	Y
Antihemophilic Factor (Recombinant), Porcine Sequence	UNII:U50VWW6XH6	Simoctocog alfa	1	UNII:U50VWW6XH6	Simoctocog alfa	Y	Y
aducanumab-avwa	UNII:105J35OE21	Aducanumab	1	UNII:105J35OE21	Aducanumab	Y	Y
concizumab-mtci	UNII:68603V9EAF	Concizumab	1	UNII:68603V9EAF	Concizumab	Y	Y
Influenza A (H5N1) Virus Monovalent Vaccine, Adjuvanted	DRUGBANK:DB18750	Influenza A Virus A/California/122/2022 SAN-022 (H3N2) antigen (formaldehyde inactivated)	0	RXCUI:1869636	influenza A virus A/Indonesia/05/2005 (H5N1) antigen Injectable Suspension	N	N
vestronidase alfa-vjbk	UNII:7XZ4062R17	Vestronidase alfa	1	UNII:7XZ4062R17	Vestronidase alfa	Y	Y
anacaulase-bcdb	UNII:JD24M53P9U	Anacaulase	1	UNII:JD24M53P9U	Anacaulase	Y	Y
elosulfase alfa	UNII:ODJ69JZG85	Elosulfase alfa	1	UNII:ODJ69JZG85	Elosulfase alfa	Y	Y
brentuximab vedotin	UNII:7XL5ISS668	Adcetris	1	UNII:7XL5ISS668	Adcetris	Y	Y
caplacizumab-yhdp	UNII:2R27AB6766	Caplacizumab	1	UNII:2R27AB6766	Caplacizumab	Y	Y
pegunigalsidase alfa-iwxj	UNII:8M7V7Q6537	Pegunigalsidase alfa	1	UNII:8M7V7Q6537	Pegunigalsidase alfa	Y	Y
nipocalimab-aahu	DRUGBANK:DB16257	Nipocalimab	1	DRUGBANK:DB16257	Nipocalimab	Y	Y
lonapegsomatropin-tcgd	UNII:OP35X9610Y	ACP-001	1	UNII:OP35X9610Y	ACP-001	Y	Y
adalimumab-aqvh	UNII:FYS6T7F842	Adalimumab	1	UNII:FYS6T7F842	Adalimumab	Y	Y
COVID-19 Vaccine, Adjuvanted	UNII:JSV288Q5CV	Famtozinameran	0	RXCUI:2606075	SARS-CoV-2 (COVID-19) vaccine, protein NVX-CoV2373 0.01 MG/ML	Y	Y
adalimumab-bwwd	UNII:FYS6T7F842	Adalimumab	1	UNII:FYS6T7F842	Adalimumab	Y	Y
donanemab-azbt	DRUGBANK:DB16647	Donanemab	1	DRUGBANK:DB16647	Donanemab	Y	Y
anifrolumab-fnia	UNII:38RL9AE51Q	Anifrolumab	1	UNII:38RL9AE51Q	Anifrolumab	Y	Y
fecal microbiota spores, live-brpk	RXCUI:2636536	fecal microbiota spores, live-brpk 30000000 UNT	1	RXCUI:2636536	fecal microbiota spores, live-brpk 30000000 UNT	Y	Y
insulin glargine and lixisenatide	CHEBI:5931	insulin human	0	RXCUI:1858992	insulin glargine / lixisenatide Injectable Product	N	Y
deferasirox	CHEBI:49005	Deferasirox	1	CHEBI:49005	Deferasirox	Y	Y
abacavir;dolutegravir;lamivudine	RXCUI:1546884	abacavir / dolutegravir / lamivudine Oral Product	1	RXCUI:1546884	abacavir / dolutegravir / lamivudine Oral Product	Y	Y
tasimelteon	CHEBI:79042	Tasimelteon	1	CHEBI:79042	Tasimelteon	Y	Y
elranatamab	UNII:L0HR9A577V	Elranatamab	1	UNII:L0HR9A577V	Elranatamab	Y	Y
gefapixant	UNII:6K6L7E3F1L	Gefapixant	1	UNII:6K6L7E3F1L	Gefapixant	Y	Y
bosentan	CHEBI:51450	Bosentan	1	CHEBI:51450	Bosentan	Y	Y
tocofersolan	PUBCHEM.COMPOUND:9938056	Tocofersolan	1	PUBCHEM.COMPOUND:9938056	Tocofersolan	Y	Y
azathioprine	CHEBI:2948	Azathioprine	1	CHEBI:2948	Azathioprine	Y	Y
dupilumab	UNII:420K487FSG	Dupilumab	1	UNII:420K487FSG	Dupilumab	Y	Y
tenecteplase	UNII:WGD229O42W	Tenecteplase	1	UNII:WGD229O42W	Tenecteplase	Y	Y
sirolimus	CHEBI:9168	Sirolimus	1	CHEBI:9168	Sirolimus	Y	Y
vernakalant hydrochloride	CHEBI:135956	Vernakalant	1	CHEBI:135956	Vernakalant	Y	Y
marstacimab	UNII:0UB3OA67O7	Marstacimab	1	UNII:0UB3OA67O7	Marstacimab	Y	Y
risankizumab	UNII:90ZX3Q3FR7	Risankizumab	1	UNII:90ZX3Q3FR7	Risankizumab	Y	Y
midazolam	CHEBI:6931	Midazolam	1	CHEBI:6931	Midazolam	Y	Y
telmisartan;hydrochlorothiazide	CHEBI:9434	Telmisartan	0	RXCUI:283316	hydrochlorothiazide 12.5 MG / telmisartan 40 MG Oral Tablet	N	Y
pandemic influenza vaccine (H5N1) (split virion, inactivated, adjuvanted)	MESH:C509326	adacel	0	RXCUI:1869636	influenza A virus A/Indonesia/05/2005 (H5N1) antigen Injectable Suspension	N	Y
roflumilast	CHEBI:47657	Roflumilast	1	CHEBI:47657	Roflumilast	Y	Y
vosoritide	UNII:7SE5582Q2P	Vosoritide	1	UNII:7SE5582Q2P	Vosoritide	Y	Y
alglucosidase alfa	UNII:DTI67O9503	Alglucosidase alfa	1	UNII:DTI67O9503	Alglucosidase alfa	Y	Y
para-aminosalicylic acid	CHEBI:27565	Aminosalicylic acid	1	CHEBI:27565	Aminosalicylic acid	Y	Y
saxagliptin;dapagliflozin	CHEBI:71272	Saxagliptin	0	RXCUI:1925495	dapagliflozin / saxagliptin Oral Product	N	Y
rurioctocog alfa pegol	UNII:5X3GF74R79	BAX 855	1	UNII:5X3GF74R79	BAX 855	Y	Y
tixagevimab;cilgavimab	UNII:F0LZ415Z3B	Tixagevimab	0	UMLS:C5564078	CILGAVIMAB/TIXAGEVIMAB	N	Y
fluciclovine (18F)	PUBCHEM.COMPOUND:10820564	Fluciclovine	1	PUBCHEM.COMPOUND:10820564	Fluciclovine	Y	Y
pneumococcal polysaccharide conjugate vaccine (13-valent, adsorbed)	UNII:C9R35M8XV6	Hiberix	0	RXCUI:901639	Streptococcus pneumoniae serotype 1 capsular antigen diphtheria CRM197 protein conjugate vaccine / Streptococcus pneumoniae serotype 14 capsular antigen diphtheria CRM197 protein conjugate vaccine / Streptococcus pneumoniae serotype 18C capsular antigen diphtheria CRM197 protein conjugate vaccine / Streptococcus pneumoniae serotype 19A capsular antigen diphtheria CRM197 protein conjugate vaccine …	N	Y
ivabradine	CHEBI:85966	Ivabradine	1	CHEBI:85966	Ivabradine	Y	Y
zoonotic influenza vaccine (H5N1) (surface antigen, inactivated, adjuvanted, prepared in cell cultures)	DRUGBANK:DB18750	Influenza A Virus A/California/122/2022 SAN-022 (H3N2) antigen (formaldehyde inactivated)	0	RXCUI:1869636	influenza A virus A/Indonesia/05/2005 (H5N1) antigen Injectable Suspension	N	N
amivantamab	UNII:0JSR7Z0NB6	Amivantamab	1	UNII:0JSR7Z0NB6	Amivantamab	Y	Y
mannitol	CHEBI:16899	Mannitol	1	CHEBI:16899	Mannitol	Y	Y
fosaprepitant	CHEBI:64321	Fosaprepitant	1	CHEBI:64321	Fosaprepitant	Y	Y
isatuximab	UNII:R30772KCU0	Isatuximab	1	UNII:R30772KCU0	Isatuximab	Y	Y
insulin human (rDNA)	CHEBI:5931	insulin human	1	CHEBI:5931	insulin human	Y	Y
atazanavir sulfate	CHEBI:37924	Atazanavir	1	CHEBI:37924	Atazanavir	Y	Y
diroximel fumarate	UNII:K0N0Z40J3W	Diroximel fumarate	1	UNII:K0N0Z40J3W	Diroximel fumarate	Y	Y
mitotane	CHEBI:6954	Mitotane	1	CHEBI:6954	Mitotane	Y	Y
lomitapide	CHEBI:72297	Lomitapide	1	CHEBI:72297	Lomitapide	Y	Y
catridecacog	UNII:NU23Q531G1	Catridecacog	1	UNII:NU23Q531G1	Catridecacog	Y	Y
futibatinib	UNII:4B93MGE4AL	Futibatinib	1	UNII:4B93MGE4AL	Futibatinib	Y	Y
ustekinumab	UNII:FU77B4U5Z0	Ustekinumab	1	UNII:FU77B4U5Z0	Ustekinumab	Y	Y
cabazitaxel	CHEBI:63584	Cabazitaxel	1	CHEBI:63584	Cabazitaxel	Y	Y
abemaciclib	UNII:60UAB198HK	Abemaciclib	1	UNII:60UAB198HK	Abemaciclib	Y	Y
pegfilgrastim	UNII:3A58010674	Pegfilgrastim	1	UNII:3A58010674	Pegfilgrastim	Y	Y
letermovir	UNII:1H09Y5WO1F	Letermovir	1	UNII:1H09Y5WO1F	Letermovir	Y	Y
bimekizumab	UNII:09495UIM6V	Bimekizumab	1	UNII:09495UIM6V	Bimekizumab	Y	Y
daptomycin	CHEBI:600103	daptomycin	1	CHEBI:600103	daptomycin	Y	Y
palbociclib	CHEBI:85993	Palbociclib	1	CHEBI:85993	Palbociclib	Y	Y
saxagliptin;metformin hydrochloride	CHEBI:6801	Metformin	0	RXCUI:1043561	metformin / saxagliptin Extended Release Oral Tablet	N	Y
human normal immunoglobulin (IVIg)	DRUGBANK:DB00028	Human immunoglobulin G	1	DRUGBANK:DB00028	Human immunoglobulin G	Y	Y
repotrectinib	CHEBI:229220	Repotrectinib	1	CHEBI:229220	Repotrectinib	Y	Y
nirsevimab	UNII:VRN8S9CW5V	Nirsevimab	1	UNII:VRN8S9CW5V	Nirsevimab	Y	Y
delamanid	CHEBI:134742	Delamanid	1	CHEBI:134742	Delamanid	Y	Y
cannabidiol	CHEBI:69478	Cannabidiol	1	CHEBI:69478	Cannabidiol	Y	Y
degarelix	CHEBI:135961	Degarelix	1	CHEBI:135961	Degarelix	Y	Y
naloxegol	CHEBI:82975	Naloxegol	1	CHEBI:82975	Naloxegol	Y	Y
vericiguat	CHEBI:142432	Vericiguat	1	CHEBI:142432	Vericiguat	Y	Y
lanadelumab	UNII:2372V1TKXK	Lanadelumab	1	UNII:2372V1TKXK	Lanadelumab	Y	Y
ticagrelor	CHEBI:68558	Ticagrelor	1	CHEBI:68558	Ticagrelor	Y	Y
sugemalimab	PUBCHEM.COMPOUND:13444038	Sugemalimab	1	PUBCHEM.COMPOUND:13444038	Sugemalimab	Y	Y
somatrogon	UNII:6D848RA61B	Somatrogon	1	UNII:6D848RA61B	Somatrogon	Y	Y
doxorubicin	CHEBI:28748	Doxorubicin	1	CHEBI:28748	Doxorubicin	Y	Y
duloxetine	CHEBI:36795	Duloxetine	1	CHEBI:36795	Duloxetine	Y	Y
cenobamate	UNII:P85X70RZWS	Cenobamate	1	UNII:P85X70RZWS	Cenobamate	Y	Y
rivaroxaban	CHEBI:68579	Rivaroxaban	1	CHEBI:68579	Rivaroxaban	Y	Y
methylphenidate hydrochloride	CHEBI:6887	Methylphenidate	1	CHEBI:6887	Methylphenidate	Y	Y
telmisartan	CHEBI:9434	Telmisartan	1	CHEBI:9434	Telmisartan	Y	Y
fedratinib	CHEBI:91408	Fedratinib	1	CHEBI:91408	Fedratinib	Y	Y
netupitant;palonosetron	CHEBI:85155	Netupitant	0	RXCUI:1552339	netupitant / palonosetron Oral Product	N	Y
trastuzumab	UNII:5384HK7574	Trastuzumab deruxtecan	0	UMLS:C0338204	Herceptin	N	N
rimegepant	UNII:1383NM3Q0H	rimegepant sulfate	1	UNII:1383NM3Q0H	rimegepant sulfate	Y	Y
follitropin alfa	CHEBI:81569	Follitropin	1	CHEBI:81569	Follitropin	Y	Y
stiripentol	CHEBI:94435	stiripentol	1	CHEBI:94435	stiripentol	Y	Y
cipaglucosidase alfa	UNII:4SED7F4BSG	Cipaglucosidase alfa	1	UNII:4SED7F4BSG	Cipaglucosidase alfa	Y	Y
pegaspargase	UNII:7D96IR0PPM	Pegaspargase	1	UNII:7D96IR0PPM	Pegaspargase	Y	Y
etranacogene dezaparvovec	DRUGBANK:DB16791	Etranacogene dezaparvovec	1	DRUGBANK:DB16791	Etranacogene dezaparvovec	Y	Y
lenvatinib	CHEBI:85994	Lenvatinib	1	CHEBI:85994	Lenvatinib	Y	Y
conestat alfa	UNII:5QS67N4551	Conestat alfa	1	UNII:5QS67N4551	Conestat alfa	Y	Y
capecitabine	CHEBI:31348	Capecitabine	1	CHEBI:31348	Capecitabine	Y	Y
tipranavir	CHEBI:63628	Tipranavir	1	CHEBI:63628	Tipranavir	Y	Y
empagliflozin	CHEBI:82720	Empagliflozin	1	CHEBI:82720	Empagliflozin	Y	Y
human hepatitis B immunoglobulin	UNII:XII270YC6M	Hepatitis B immune globulin	1	UNII:XII270YC6M	Hepatitis B immune globulin	Y	Y
tabelecleucel	UMLS:C4684961	Tabelecleucel	1	UMLS:C4684961	Tabelecleucel	Y	Y
pirtobrutinib	CHEBI:229212	Pirtobrutinib	1	CHEBI:229212	Pirtobrutinib	Y	Y
lipegfilgrastim	UNII:4AWF0N6QV3	Lipegfilgrastim	1	UNII:4AWF0N6QV3	Lipegfilgrastim	Y	Y
lumasiran	UNII:RZT8C352O1	Lumasiran	1	UNII:RZT8C352O1	Lumasiran	Y	Y
irinotecan hydrochloride trihydrate	CHEBI:5971	irinotecan hydrochloride (anhydrous)	1	CHEBI:5971	irinotecan hydrochloride (anhydrous)	Y	Y
cobimetinib	CHEBI:90851	Cobimetinib	1	CHEBI:90851	Cobimetinib	Y	Y
galcanezumab	UNII:55KHL3P693	Galcanezumab	1	UNII:55KHL3P693	Galcanezumab	Y	Y
glibenclamide	CHEBI:5441	Glyburide	1	CHEBI:5441	Glyburide	Y	Y
cetrorelix	CHEBI:59224	Cetrorelix	1	CHEBI:59224	Cetrorelix	Y	Y
measles, mumps and rubella vaccine (live)	DRUGBANK:DB10316	Mumps virus strain B level jeryl lynn live antigen	0	RXCUI:2603508	0.5 ML measles virus vaccine live, attenuated Schwarz strain 5024 UNT/ML / mumps virus vaccine live, RIT-4385 strain 31684 UNT/ML / rubella virus vaccine live (Wistar RA 27-3 strain) 3990 UNT/ML Injection	N	Y
quadrivalent influenza vaccine (recombinant, prepared in cell culture)	DRUGBANK:DB13924	Varicella zoster vaccine (recombinant)	0	UMLS:C4287651	Quadrivalent Inactivated Influenza Vaccine	N	Y
luspatercept	UNII:AQK7UBA1LS	Luspatercept	1	UNII:AQK7UBA1LS	Luspatercept	Y	Y
voclosporin	CHEBI:135957	Voclosporin	1	CHEBI:135957	Voclosporin	Y	Y
momelotinib	CHEBI:91407	Momelotinib	1	CHEBI:91407	Momelotinib	Y	Y
chlormethine	CHEBI:28925	Mechlorethamine	1	CHEBI:28925	Mechlorethamine	Y	Y
temoporfin	CHEBI:9437	Temoporfin	1	CHEBI:9437	Temoporfin	Y	Y
benralizumab	UNII:71492GE1FX	Benralizumab	1	UNII:71492GE1FX	Benralizumab	Y	Y
sparsentan	CHEBI:229526	Sparsentan	1	CHEBI:229526	Sparsentan	Y	Y
cerliponase alfa	UNII:X8R2D92QP1	Cerliponase alfa	1	UNII:X8R2D92QP1	Cerliponase alfa	Y	Y
TAMIBAROTENE	CHEBI:32181	Tamibarotene	1	CHEBI:32181	Tamibarotene	Y	Y
INACTIVATED TICK-BORNE ENCEPHALITIS VIRUS	MONDO:0017572	tick-borne encephalitis	1	MONDO:0017572	tick-borne encephalitis	Y	Y
BEVACIZUMAB	UNII:2S9ZZM9Q9V	Bevacizumab	1	UNII:2S9ZZM9Q9V	Bevacizumab	Y	Y
TRAVOPROST; TIMOLOL MALEATE	CHEBI:9599	Timolol	0	PUBCHEM.COMPOUND:11387895	Combigan	N	Y
FREEZE-DRIED RECOMBINANT HERPES ZOSTER VACCINE (PREPARED FROM CHINESE HAMSTER OVARY CELLS)	DRUGBANK:DB13924	Varicella zoster vaccine (recombinant)	1	DRUGBANK:DB13924	Varicella zoster vaccine (recombinant)	N	N
METHYLTHIONINIUM CHLORIDE HYDRATE	CHEBI:43830	Methylthioninium	1	CHEBI:43830	Methylthioninium	Y	Y
BEVACIZUMAB [BEVACIZUMAB BIOSIMILAR 4]	Error	Error	0	UNII:2S9ZZM9Q9V	Bevacizumab	N	Y
IVABRADINE HYDROCHLORIDE	CHEBI:85966	Ivabradine	1	CHEBI:85966	Ivabradine	Y	Y
APIXABAN	CHEBI:72296	Apixaban	1	CHEBI:72296	Apixaban	Y	Y
BRIMONIDINE TARTRATE; BRINZOLAMIDE	CHEBI:3175	Brimonidine	0	CHEMBL.COMPOUND:CHEMBL2062257	BRIMONIDINE TARTRATE	N	N
ELOSULFASE ALFA	UNII:ODJ69JZG85	Elosulfase alfa	1	UNII:ODJ69JZG85	Elosulfase alfa	Y	Y
SIMOCTOCOG ALFA	UNII:U50VWW6XH6	Simoctocog alfa	1	UNII:U50VWW6XH6	Simoctocog alfa	Y	Y
PITAVASTATIN CALCIUM	CHEBI:71260	pitavastatin(1-)	1	CHEBI:71260	pitavastatin(1-)	Y	Y
ETANERCEPT (GENETIC RECOMBINATION)	CHEBI:4875	Etanercept	1	CHEBI:4875	Etanercept	Y	Y
EDARAVONE	CHEBI:31530	Edaravone	1	CHEBI:31530	Edaravone	Y	Y
THIOTEPA	CHEBI:9570	Thiotepa	1	CHEBI:9570	Thiotepa	Y	Y
MONOBASIC SODIUM PHOSPHATE MONOHYDRATE; DIBASIC SODIUM PHOSPHATE ANHYDROUS	CHEBI:34683	Sodium phosphate, dibasic	1	CHEBI:34683	Sodium phosphate, dibasic	Y	Y
CANAGLIFLOZIN HYDRATE	CHEBI:73274	Canagliflozin	1	CHEBI:73274	Canagliflozin	Y	Y
BORTEZOMIB	CHEBI:52717	Bortezomib	1	CHEBI:52717	Bortezomib	Y	Y
GRAZOPREVIR HYDRATE	CHEBI:132975	Grazoprevir	1	CHEBI:132975	Grazoprevir	Y	Y
MIGALASTAT HYDROCHLORIDE	CHEBI:135923	Migalastat	1	CHEBI:135923	Migalastat	Y	Y
LAMIVUDINE	CHEBI:63577	Lamivudine	1	CHEBI:63577	Lamivudine	Y	Y
DESLORATADINE	CHEBI:291342	Desloratadine	1	CHEBI:291342	Desloratadine	Y	Y
ELASOMERAN; ELASOMERAN; IMELASOMERAN; ELASOMERAN; DAVESOMERAN	UNII:EPK39PL4R4	ELASOMERAN	1	UNII:EPK39PL4R4	ELASOMERAN	Y	Y
EVOCALCET	UNII:E58MLH082P	Evocalcet	1	UNII:E58MLH082P	Evocalcet	Y	Y
ANIFROLUMAB	UNII:38RL9AE51Q	Anifrolumab	1	UNII:38RL9AE51Q	Anifrolumab	Y	Y
IXEKIZUMAB	UNII:BTY153760O	Ixekizumab	1	UNII:BTY153760O	Ixekizumab	Y	Y
BRENTUXIMAB VEDOTIN	UNII:7XL5ISS668	Adcetris	1	UNII:7XL5ISS668	Adcetris	Y	Y
METRONIDAZOLE	CHEBI:6909	Metronidazole	1	CHEBI:6909	Metronidazole	Y	Y
ANHYDROUS ETHANOL	CHEBI:16236	Ethanol	1	CHEBI:16236	Ethanol	Y	Y
IDARUCIZUMAB	UNII:97RWB5S1U6	Idarucizumab	1	UNII:97RWB5S1U6	Idarucizumab	Y	Y
ANDEXANET ALFA	UNII:BI009E452R	Andexanet alfa	1	UNII:BI009E452R	Andexanet alfa	Y	Y
CYCLOPHOSPHAMIDE HYDRATE	CHEBI:4027	Cyclophosphamide	1	CHEBI:4027	Cyclophosphamide	Y	Y
NAFARELIN ACETATE HYDRATE	PUBCHEM.COMPOUND:25084011	Nafarelin acetate hydrate	1	PUBCHEM.COMPOUND:25084011	Nafarelin acetate hydrate	Y	Y
INDACATEROL ACETATE; MOMETASONE FUROATE	CHEBI:6970	Mometasone	0	PUBCHEM.COMPOUND:25099114	Indacaterol/Mometasone Furoate	N	Y
BOROFALAN (10B)	UNII:UID84303EL	borofalan (10B)	1	UNII:UID84303EL	borofalan (10B)	Y	Y
ERLOTINIB HYDROCHLORIDE	CHEBI:114785	Erlotinib	1	CHEBI:114785	Erlotinib	Y	Y
CLOZAPINE	CHEBI:3766	Clozapine	1	CHEBI:3766	Clozapine	Y	Y
TAFLUPROST	CHEBI:66899	Tafluprost	1	CHEBI:66899	Tafluprost	Y	Y
PRAMIPEXOLE HYDROCHLORIDE HYDRATE	CHEBI:51147	pramipexole hydrochloride	1	CHEBI:51147	pramipexole hydrochloride	Y	Y
PEGINTERFERON ALFA-2A	UNII:Q46947FE7K	Peginterferon alfa-2a	1	UNII:Q46947FE7K	Peginterferon alfa-2a	Y	Y
CARGLUMIC ACID	CHEBI:71028	Carglumic acid	1	CHEBI:71028	Carglumic acid	Y	Y
MACROGOL 4000; SODIUM CHLORIDE; SODIUM BICARBONATE; POTASSIUM CHLORIDE	CHEBI:26710	Sodium chloride	0	CHEBI:30742	macrogol	N	Y
TILDRAKIZUMAB	UNII:DEW6X41BEK	Tildrakizumab	1	UNII:DEW6X41BEK	Tildrakizumab	Y	Y
NITISINONE	CHEBI:50378	Nitisinone	1	CHEBI:50378	Nitisinone	Y	Y
L-ASPARAGINASE	CHEBI:32660	asparaginase	1	CHEBI:32660	asparaginase	Y	Y
INSULIN LISPRO [INSULIN LISPRO BIOSIMILAR 1]	Error	Error	0	RXCUI:261542	Humalog Mix	N	Y
INOTUZUMAB OZOGAMICIN	UNII:P93RUU11P7	INOTUZUMAB	1	UNII:P93RUU11P7	INOTUZUMAB	Y	Y
BEVACIZUMAB [BEVACIZUMAB BIOSIMILAR 1]	Error	Error	0	UNII:2S9ZZM9Q9V	Bevacizumab	N	Y
ADSORBED DIPHTHERIA- PURIFIED PERTUSSIS- TETANUS COMBINED VACCINE	MESH:C509326	adacel	1	MESH:C509326	adacel	Y	Y
TIOTROPIUM BROMIDE HYDRATE; OLODATEROL HYDROCHLORIDE	CHEBI:90959	tiotropium bromide	0	PUBCHEM.COMPOUND:16046056	tiotropium-olodaterol	Y	Y
SODIUM LOXOPROFEN	CHEBI:76172	Loxoprofen	1	CHEBI:76172	Loxoprofen	Y	Y
SOMATROGON	UNII:6D848RA61B	Somatrogon	1	UNII:6D848RA61B	Somatrogon	Y	Y
BERAPROST SODIUM	CHEBI:31270	beraprost sodium	1	CHEBI:31270	beraprost sodium	Y	Y
TEDIZOLID PHOSPHATE	CHEBI:82717	Tedizolid	1	CHEBI:82717	Tedizolid	Y	Y
ALENDRONATE SODIUM HYDRATE	UNII:4988K7X26P	ALENDRONATE SODIUM	1	UNII:4988K7X26P	ALENDRONATE SODIUM	Y	Y
FARICIMAB	UNII:QC4F7FKK7I	Faricimab	1	UNII:QC4F7FKK7I	Faricimab	Y	Y
GALANTAMINE HYDROBROMIDE	CHEBI:42944	Galantamine	1	CHEBI:42944	Galantamine	Y	Y
INSULIN LISPRO	CHEBI:5931	insulin human	0	RXCUI:343262	insulin lispro protamine, human 50 UNT/ML	N	Y
APOMORPHINE HYDROCHLORIDE HYDRATE	PUBCHEM.COMPOUND:121437280	Apomorphine hydrochloride hydrate	1	PUBCHEM.COMPOUND:121437280	Apomorphine hydrochloride hydrate	Y	Y
LECANEMAB	UNII:12PYH0FTU9	Lecanemab	1	UNII:12PYH0FTU9	Lecanemab	Y	Y
DROSPIRENONE; ETHINYLESTRA DIOL BETADEX	CHEBI:50838	Drospirenone	0	CHEBI:50838	Drospirenone	Y	Y
NICORANDIL	CHEBI:31905	Nicorandil	1	CHEBI:31905	Nicorandil	Y	Y
CLOBETASOL PROPIONATE	CHEBI:205919	Clobetasol	1	CHEBI:205919	Clobetasol	Y	Y
VANDETANIB	CHEBI:49960	Vandetanib	1	CHEBI:49960	Vandetanib	Y	Y
VALACICLOVIR HYDROCHLORIDE	CHEBI:9919	Valacyclovir hydrochloride	1	CHEBI:9919	Valacyclovir hydrochloride	Y	Y
PEMETREXED SODIUM HEMIPENTAHYDRATE	CHEBI:63616	Pemetrexed	1	CHEBI:63616	Pemetrexed	Y	Y
RECOMBINANT ADSORBED HEPATITIS B VACCINE (PREPARED FROM YEAST)	MESH:C075654	Engerix-B	1	MESH:C075654	Engerix-B	Y	Y
SUCROFERRIC OXYHYDROXIDE	CHEBI:192761	Iron sucrose	0	UMLS:C5818381	Sucroferric oxyhydroxide only product in oral dose form	Y	N
CICLESONIDE	CHEBI:31397	Ciclesonide	1	CHEBI:31397	Ciclesonide	Y	Y
EVEROLIMUS	CHEBI:68478	Everolimus	1	CHEBI:68478	Everolimus	Y	Y
FREEZE-DRIED INACTIVATED TISSUE CULTURE HEPATITIS A VACCINE	DRUGBANK:DB18750	Influenza A Virus A/California/122/2022 SAN-022 (H3N2) antigen (formaldehyde inactivated)	0	RXCUI:203439	Havrix	N	Y
MITIGLINIDE CALCIUM HYDRATE	CHEBI:135349	Mitiglinide	1	CHEBI:135349	Mitiglinide	Y	Y
FERRIC DERISOMALTOSE	UNII:AHU547PI9H	CID 86278348	1	UNII:AHU547PI9H	CID 86278348	Y	Y
PEGINTERFERON ALFA-2A RIBAVIRIN	UNII:Q46947FE7K	Peginterferon alfa-2a	1	UNII:Q46947FE7K	Peginterferon alfa-2a	Y	Y
MOXIFLOXACIN HYDROCHLORIDE	CHEBI:63611	Moxifloxacin	1	CHEBI:63611	Moxifloxacin	Y	Y
LARONIDASE	UNII:WP58SVM6R4	Laronidase	1	UNII:WP58SVM6R4	Laronidase	Y	Y
PEGINTERFERON ALFA- 2B	UNII:G8RGG88B68	Peginterferon alfa-2b	1	UNII:G8RGG88B68	Peginterferon alfa-2b	Y	Y
ALOGLIPTIN BENZOATE	CHEBI:72323	Alogliptin	1	CHEBI:72323	Alogliptin	Y	Y
BILASTINE	CHEBI:135954	Bilastine	1	CHEBI:135954	Bilastine	Y	Y
CICLOSPORIN	CHEBI:4031	Cyclosporine	1	CHEBI:4031	Cyclosporine	Y	Y
ROXATIDINE ACETATE HYDROCHLORIDE	CHEBI:32107	TZU 0460	0	CHEBI:230550	roxatidine	N	Y
DORIPENEM HYDRATE	CHEBI:135928	Doripenem	1	CHEBI:135928	Doripenem	Y	Y
ESCITALOPRAM OXALATE	CHEBI:36791	Escitalopram	1	CHEBI:36791	Escitalopram	Y	Y
DERMATOPHAGOIDES FARINAE EXTRACT BULK POWDER; DERMATOPHAGOIDES PTERONYSSINUS EXTRACT BULK POWDER	DRUGBANK:DB10400	Dermatophagoides farinae	1	DRUGBANK:DB10400	Dermatophagoides farinae	Y	Y
AMITRIPTYLINE HYDROCHLORIDE	CHEBI:2666	Amitriptyline	1	CHEBI:2666	Amitriptyline	Y	Y
DEFIBROTIDE SODIUM	UNII:438HCF2X0M	Defibrotide	1	UNII:438HCF2X0M	Defibrotide	Y	Y
CROVALIMAB	DRUGBANK:DB16128	Crovalimab	1	DRUGBANK:DB16128	Crovalimab	Y	Y
CRISANTASPASE	CHEBI:32660	asparaginase	1	CHEBI:32660	asparaginase	Y	Y
ALECTINIB HYDROCHLORIDE	CHEBI:90936	Alectinib	1	CHEBI:90936	Alectinib	Y	Y
PEGVISOMANT	UNII:N824AOU5XV	Pegvisomant	1	UNII:N824AOU5XV	Pegvisomant	Y	Y
BEROTRALSTAT HYDROCHLORIDE	UNII:88SH1NBL2B	Berotralstat Hydrochloride	1	UNII:88SH1NBL2B	Berotralstat Hydrochloride	Y	Y
VILDAGLIPTIN; METFORMIN HYDROCHLORIDE	CHEBI:6801	Metformin	0	PUBCHEM.COMPOUND:121488163	Metformin mixture with vildagliptin	N	Y
GOSERELIN ACETATE	CHEBI:5523	Goserelin	1	CHEBI:5523	Goserelin	Y	Y
TEPOTINIB HYDROCHLORIDE HYDRATE	UNII:VY5YX2TQ1F	TEPOTINIB HYDROCHLORIDE	1	UNII:VY5YX2TQ1F	TEPOTINIB HYDROCHLORIDE	Y	Y
BEXAROTENE	CHEBI:50859	Bexarotene	1	CHEBI:50859	Bexarotene	Y	Y
ENSITRELVIR FUMARIC ACID	UNII:PX665RAA3H	Ensitrelvir	1	UNII:PX665RAA3H	Ensitrelvir	Y	Y
ALGLUCOSIDASE ALFA	UNII:DTI67O9503	Alglucosidase alfa	1	UNII:DTI67O9503	Alglucosidase alfa	Y	Y
MICAFUNGIN SODIUM	CHEBI:600520	Micafungin	1	CHEBI:600520	Micafungin	Y	Y
PROTECTIVE ANTIGEN OF BORDETELLA PERTUSSIS DIPHTHERIA TOXOID TETANUS TOXOID INACTIVATED POLIOVIRUS TYPES 1-3 (SABIN STRAIN) HAEMOPHILUS INFLUENZAE TYPE B POLYSACCHARIDE- TETANUS TOXOID CONJUGATE	MESH:C509326	adacel	0	RXCUI:1153961	acellular pertussis vaccine, inactivated / diphtheria toxoid vaccine, inactivated / tetanus toxoid vaccine, inactivated Injectable Product	N	Y
					Total Percentage Correct	88.25	96.75
