# Supplementary material for: Medicines, Diseases, Indications, and Contraindications (MeDIC): a foundational resource to support drug repurposing
Source: Nucleic Acids Res. 2025 Dec 12;54(D1):D1477–87. doi: 10.1093/nar/gkaf1312 (PMC12807713; doi:10.1093/nar/gkaf1312)
Supplement: gkaf1312_Supplemental_Files [file gkaf1312_supplemental_files.zip › Supplementary File 1 MeDIC Evaluation.xlsx]

## Sheet: Sheet1
structured list (LLM-Extracted)	drug name	indications text
acne vulgaris	{'ADAPALENE', 'BENZOYL PEROXIDE'}	Adapalene and benzoyl peroxide swab 0.1% / 2.5% is indicated for the topical treatment of acne vulgaris in patients 9 years of age and older.
hypertrophic obstructive cardiomyopathy	{'ALCOHOL'}	ABLYSINOL ® is indicated to induce controlled cardiac septal infarction to improve exercise capacity in adults with symptomatic hypertrophic obstructive cardiomyopathy who are not candidates for surgical myectomy.
panic disorder|agoraphobia	{'ALPRAZOLAM'}	Alprazolam extended-release tablets USP are indicated for the treatment of panic disorder, with or without agoraphobia. This claim is supported on the basis of two positive studies with alprazolam extended-release tablets USP conducted in patients whose diagnoses corresponded closely to the DSM-III-R/IV criteria for panic disorder (see CLINICAL EFFICACY TRIALS ). Panic disorder (DSM-IV) is charac…
generalized anxiety disorder|panic disorder	{'ALPRAZOLAM'}	Alprazolam tablets are indicated for the: acute treatment of generalized anxiety disorder (GAD) in adults. treatment of panic disorder (PD), with or without agoraphobia in adults.
depression|Endogenous depression	{'AMITRIPTYLINE'}	For the relief of symptoms of depression. Endogenous depression is more likely to be alleviated than are other depressive states.
Ear Infections|Nose Infections|Throat Infections|Genitourinary Tract Infections|Skin Infections|Skin Structure Infections|Lower Respiratory Tract Infections|H. pylori Infection|Duodenal Ulcer Disease	{'AMOXICILLIN ANHYDROUS'}	Amoxicillin is a penicillin-class antibacterial indicated for treatment of infections due to susceptible strains of designated microorganisms. • Infections of the ear, nose, throat, genitourinary tract, skin and skin structure, and lower respiratory tract. ( 1.1 – 1.4 ) • In combination for treatment of H. pylori infection and duodenal ulcer disease. ( 1.5 ) To reduce the development of drug-resi…
Myocardial infarction|Stroke|Angina|Type 2 diabetes mellitus|Congestive heart failure|Primary hyperlipidemia|Heterozygous familial hypercholesterolemia|Homozygous familial hypercholesterolemia|Primary dysbetalipoproteinemia|Hypertriglyceridemia	{'ATORVASTATIN'}	Atorvastatin calcium tablets are indicated: • To reduce the risk of: o Myocardial infarction (MI), stroke, revascularization procedures, and angina in adults with multiple risk factors for coronary heart disease (CHD) but without clinically evident CHD o MI and stroke in adults with type 2 diabetes mellitus with multiple risk factors for CHD but without clinically evident CHD o Non-fatal MI, fata…
None	{'AZITHROMYCIN ANHYDROUS'}	Azithromycin for oral suspension USP is a macrolide antibacterial drug indicated for the treatment of patients with mild to moderate infections caused by susceptible strains of the designated microorganisms in the specific conditions listed below. Recommended dosages and durations of therapy in adult and pediatric patient populations vary in these indications. [see Dosage and Administration (2) ]
None	{'AZITHROMYCIN ANHYDROUS'}	Azithromycin is indicated for the treatment of patients with mild to moderate infections caused by susceptible strains of the designated microorganisms in the specific conditions listed below.
rosacea|erythema of rosacea	{'BRIMONIDINE'}	MIRVASO (brimonidine) topical gel, 0.33% is an alpha adrenergic agonist indicated for the topical treatment of persistent (nontransient) erythema of rosacea in adults 18 years of age or older.
tension headache|muscle contraction headache	{'BUTALBITAL', 'ACETAMINOPHEN', 'CAFFEINE'}	Butalbital, Acetaminophen, and Caffeine Capsules, USP are indicated for the relief of the symptom complex of tension (or muscle contraction) headache. Evidence supporting the efficacy and safety of this combination product in the treatment of multiple recurrent headaches is unavailable. Caution in this regard is required because butalbital is habit-forming and potentially abusable.
apnea of prematurity	{'CAFFEINE'}	Caffeine citrate is indicated for the short term treatment of apnea of prematurity in infants between 28 and &lt;33 weeks gestational age.
plaque psoriasis	{'CALCIPOTRIENE'}	Dovonex ® (calcipotriene cream) Cream, 0.005%, is indicated for the treatment of plaque psoriasis. The safety and effectiveness of topical calcipotriene in dermatoses other than psoriasis have not been established.
None	{'CEFDINIR'}	To reduce the development of drug-resistant bacteria and maintain the effectiveness of cefdinir capsules and other antibacterial drugs, cefdinir capsules should be used only to treat or prevent infections that are proven or strongly suspected to be caused by susceptible bacteria. When culture and susceptibility information are available, they should be considered in selecting or modifying antibac…
Respiratory tract infection|Otitis media|Skin and skin structure infections|Bone infections|Genitourinary tract infections	{'CEPHALEXIN ANHYDROUS'}	Cephalexin is a cephalosporin antibacterial drug indicated for the treatment of the following infections caused by susceptible isolates of designated bacteria: • Respiratory tract infection ( 1.1 ) • Otitis media ( 1.2 ) • Skin and skin structure infections ( 1.3 ) • Bone infections ( 1.4 ) • Genitourinary tract infections ( 1.5 ) To reduce the development of drug-resistant bacteria and maintain …
psychotic disorders|schizophrenia|acute intermittent porphyria|tetanus|manic type of manic-depressive illness|severe behavioral problems in children|hyperactive children with conduct disorders	{'CHLORPROMAZINE'}	For the management of manifestations of psychotic disorders. For the treatment of schizophrenia. To control nausea and vomiting. For relief of restlessness and apprehension before surgery. For acute intermittent porphyria. As an adjunct in the treatment of tetanus. To control the manifestations of the manic type of manic-depressive illness. For relief of intractable hiccups. For the treatment of …
Secondary Hyperparathyroidism|chronic kidney disease|Hypercalcemia|Parathyroid Carcinoma|primary HPT	{'CINACALCET'}	Cinacalcet is a positive modulator of the calcium sensing receptor indicated for: Secondary Hyperparathyroidism (HPT) in adult patients with chronic kidney disease (CKD) on dialysis. (1.1) Limitations of Use: Cinacalcet is not indicated for use in patients with CKD who are not on dialysis. Hypercalcemia in adult patients with Parathyroid Carcinoma (PC). (1.2) Severe hypercalcemia in adult patient…
urinary tract infections|acute uncomplicated cystitis|chronic bacterial prostatitis|lower respiratory tract infections|acute exacerbations of chronic bronchitis|acute sinusitis|skin and skin structure infections|bone and joint infections|complicated intra-abdominal infections|infectious diarrhea|typhoid fever (enteric fever)|uncomplicated cervical gonorrhea|uncomplicated urethral gonorrhea|compli…	{'CIPROFLOXACIN'}	Ciprofloxacin is indicated for the treatment of infections caused by susceptible isolates of the designated microorganisms in the conditions and patient populations listed below. 1.1 Urinary Tract Infections Ciprofloxacin is indicated in adult patients for treatment of urinary tract infections caused by Escherichia coli, Klebsiella pneumoniae, Enterobacter cloacae, Serratia marcescens, Proteus mi…
recurrent acute otitis media|persistent acute otitis media|acute otitis media	{'CLAVULANIC ACID', 'AMOXICILLIN ANHYDROUS'}	To reduce the development of drug-resistant bacteria and maintain the effectiveness of amoxicillin and clavulanate potassium for oral suspension USP and other antibacterial drugs, amoxicillin and clavulanate potassium for oral suspension USP should be used only to treat infections that are proven or strongly suspected to be caused by susceptible bacteria. When culture and susceptibility informati…
primary hypercholesterolemia|atherosclerotic vascular disease|coronary heart disease|peripheral vascular disease|symptomatic carotid artery disease|hypertension|diabetes mellitus	{'COLESTIPOL'}	Since no drug is innocuous, strict attention should be paid to the indications and contraindications, particularly when selecting drugs for chronic long-term use. Colestipol hydrochloride tablets are indicated as adjunctive therapy to diet for the reduction of elevated serum total and LDL-C in patients with primary hypercholesterolemia (elevated LDL-C) who do not respond adequately to diet. Gener…
osteoarthritis of the knee(s)	{'DICLOFENAC'}	Diclofenac sodium topical solution, USP is indicated for the treatment of signs and symptoms of osteoarthritis of the knee(s) (1).
irritable bowel syndrome	{'DICYCLOMINE'}	Dicyclomine hydrochloride is indicated for the treatment of patients with functional bowel/irritable bowel syndrome.
nausea and vomiting of pregnancy|hyperemesis gravidarum	{'DOXYLAMINE', 'PYRIDOXINE'}	Doxylamine succinate and pyridoxine hydrochloride delayed-release tablets are indicated for the treatment of nausea and vomiting of pregnancy in women who do not respond to conservative management. Limitations of Use Doxylamine succinate and pyridoxine hydrochloride delayed-release tablets havenot been studied in women with hyperemesis gravidarum.
migraine with aura|migraine without aura|migraine|cluster headache	{'ELETRIPTAN'}	Eletriptan hydrobromide tablets are indicated for the acute treatment of migraine with or without aura in adults. Limitations of Use: Use only if a clear diagnosis of migraine has been established. If a patient has no response to the first migraine attack treated with eletriptan hydrobromide tablets, reconsider the diagnosis of migraine before eletriptan hydrobromide tablets are administered to t…
major depressive disorder|Generalized Anxiety Disorder	{'ESCITALOPRAM'}	1.1 Major Depressive Disorder Escitalopram is indicated for the acute and maintenance treatment of major depressive disorder in adults and in adolescents 12 to 17 years of age [see Clinical Studies (14.1)]. A major depressive episode (DSM-IV) implies a prominent and relatively persistent (nearly every day for at least 2 weeks) depressed or dysphoric mood that usually interferes with daily functio…
None	{'ESTRADIOL'}	Vivelle-Dot is indicated for:
premenstrual dysphoric disorder|acne	{'ETHINYL ESTRADIOL', 'DROSPIRENONE'}	Drospirenone and ethinyl estradiol tablets are a combination of drospirenone, a progestin, and ethinyl estradiol, an estrogen, indicated for use by females of reproductive potential to: • Prevent pregnancy. ( 1.1 ) • Treat symptoms of premenstrual dysphoric disorder (PMDD) for females of reproductive potential who choose to use an oral contraceptive for contraception. ( 1.2 ) • Treat moderate acn…
Vaginal candidiasis|Vaginal yeast infections due to Candida|Oropharyngeal candidiasis|Esophageal candidiasis|Candida urinary tract infections|Peritonitis|Systemic Candida infections|Candidemia|Disseminated candidiasis|Pneumonia|Cryptococcal meningitis|Candidiasis	{'FLUCONAZOLE'}	Fluconazole tablets are indicated for the treatment of: 1. Vaginal candidiasis (vaginal yeast infections due to Candida ). 2. Oropharyngeal and esophageal candidiasis. In open noncomparative studies of relatively small numbers of patients, fluconazole tablets were also effective for the treatment of Candida urinary tract infections, peritonitis, and systemic Candida infections including candidemi…
type 2 diabetes mellitus	{'GLIPIZIDE'}	Glipizide Tablets USP are indicated as an adjunct to diet and exercise to improve glycemic control in adults with type 2 diabetes mellitus.
type 2 diabetes mellitus	{'GLIPIZIDE'}	Glipizide extended-release tablets are indicated as an adjunct to diet and exercise to improve glycemic control in adults with type 2 diabetes mellitus.
peptic ulcer	{'GLYCOPYRRONIUM'}	For use as adjunctive therapy in the treatment of peptic ulcer.
arrhythmias|bradycardia	{'GLYCOPYRRONIUM'}	Glycopyrrolate Injection, USP is indicated for use as a preoperative antimuscarinic to reduce salivary, tracheobronchial, and pharyngeal secretions; to reduce the volume and free acidity of gastric secretions; and to block cardiac vagal inhibitory reflexes during induction of anesthesia and intubation. When indicated, Glycopyrrolate Injection, USP may be used intraoperatively to counteract surgic…
corticosteroid-responsive dermatoses	{'HALOBETASOL'}	Halobetasol propionate ointment, 0.05% is a super-high potency corticosteroid indicated for the relief of the inflammatory and pruritic manifestations of corticosteroid-responsive dermatoses. Treatment beyond two consecutive weeks is not recommended, and the total dosage should not exceed 50 g/week because of the potential for the drug to suppress the hypothalamic-pituitary-adrenal (HPA) axis.
hypertension|stroke|myocardial infarctions	{'HYDROCHLOROTHIAZIDE', 'LOSARTAN'}	Losartan potassium and hydrochlorothiazide tablets are a combination of losartan, an angiotensin II receptor blocker (ARB) and hydrochlorothiazide, a diuretic indicated for: • Treatment of hypertension, to lower blood pressure. Lowering blood pressure reduces the risk of fatal and nonfatal cardiovascular events, primarily strokes and myocardial infarctions. ( 1.1 ) • Reduction of the risk of stro…
hypertension|toxemia of pregnancy|edema	{'HYDROCHLOROTHIAZIDE'}	Hydrochlorothiazide is indicated in the management of hypertension either as the sole therapeutic agent, or in combination with other antihypertensives. Unlike potassium sparing combination diuretic products, hydrochlorothiazide may be used in those patients in whom the development of hyperkalemia cannot be risked, including patients taking ACE inhibitors. Usage in Pregnancy: The routine use of d…
Pain|Severe Pain	{'HYDROCODONE', 'ACETAMINOPHEN'}	Hydrocodone Bitartrate and Acetaminophen Tablets, USP are indicated for the management of pain severe enough to require an opioid analgesic and for which alternative treatments are inadequate. Limitations of Use Because of the risks of addiction, abuse, and misuse, with opioids, even at recommended doses [see WARNINGS], reserve Hydrocodone Bitartrate and Acetaminophen Tablets, USP for use in pati…
allergy|cold	{'HYDROCODONE', 'CHLORPHENIRAMINE'}	Hydrocodone Polistirex and Chlorpheniramine Polistirex Extended-Release Oral Suspension is indicated for relief of cough and upper respiratory symptoms associated with allergy or a cold in adults and children 6 years of age and older.
superficial infections of the external auditory canal|inflammation	{'HYDROCORTISONE', 'ACETIC ACID'}	For the treatment of superficial infections of the external auditory canal caused by organisms susceptible to the action of the antimicrobial, complicated by inflammation.
anxiety|tension|pruritus|chronic urticaria|atopic dermatoses|contact dermatoses|histamine-mediated pruritus	{'HYDROXYZINE'}	For symptomatic relief of anxiety and tension associated with psychoneurosis and as an adjunct in organic disease states in which anxiety is manifested. Useful in the management of pruritus due to allergic conditions such as chronic urticaria and atopic and contact dermatoses and in histamine-mediated pruritus. As a sedative when used as a premedication and following general anesthesia, hydroxyzi…
rheumatoid arthritis|osteoarthritis|pain|primary dysmenorrhea	{'IBUPROFEN'}	Carefully consider the potential benefits and risks of ibuprofen tablets and other treatment options before deciding to use ibuprofen. Use the lowest effective dose for the shortest duration consistent with individual patient treatment goals (see WARNINGS ). Ibuprofen tablets are indicated for relief of the signs and symptoms of rheumatoid arthritis and osteoarthritis. Ibuprofen tablets are indic…
angina pectoris|coronary artery disease	{'ISOSORBIDE MONONITRATE'}	Isosorbide Mononitrate Tablets are indicated for the prevention and treatment of angina pectoris due to coronary artery disease. The onset of action of oral isosorbide mononitrate is not sufficiently rapid for this product to be useful in aborting an acute anginal episode.
tinea corporis|tinea cruris|tinea pedis|tinea versicolor|cutaneous candidiasis	{'KETOCONAZOLE'}	Ketoconazole Cream, 2% is indicated for the topical treatment of tinea corporis, tinea cruris and tinea pedis caused by Trichophyton rubrum , T. mentagrophytes and Epidermophyton floccosum ; in the treatment of tinea (pityriasis) versicolor caused by Malassezia furfur (Pityrosporum orbiculare) ; and in the treatment of cutaneous candidiasis caused by Candida spp .
hypertension	{'LABETALOL'}	Labetalol hydrochloride tablets, USP are indicated in the management of hypertension. Labetalol hydrochloride tablets USP may be used alone or in combination with other antihypertensive agents, especially thiazide and loop diuretics.
non-small cell lung cancer|locally advanced non-small cell lung cancer|metastatic non-small cell lung cancer	{'LAZERTINIB'}	LAZCLUZE, in combination with amivantamab, is indicated for the first-line treatment of adult patients with locally advanced or metastatic non-small cell lung cancer (NSCLC) with epidermal growth factor receptor (EGFR) exon 19 deletions or exon 21 L858R substitution mutations, as detected by an FDA-approved test [see Dosage and Administration (2.1) ] .
Partial-onset seizures|Myoclonic seizures in patients with juvenile myoclonic epilepsy|Primary generalized tonic-clonic seizures	{'LEVETIRACETAM'}	Levetiracetam in Sodium Chloride Injection is indicated for adjunct therapy in adults (≥16 years of age) with the following seizure types when oral administration is temporarily not feasible: Partial-onset seizures ( 1.1 ) Myoclonic seizures in patients with juvenile myoclonic epilepsy ( 1.2 ) Primary generalized tonic-clonic seizures ( 1.3 )
partial-onset seizures|myoclonic seizures|juvenile myoclonic epilepsy|primary generalized tonic-clonic seizures|idiopathic generalized epilepsy	{'LEVETIRACETAM'}	Levetiracetam tablets are indicated for the treatment of partial-onset seizures in patients 1 month of age and older ( 1.1 ) Levetiracetam tablets are indicated for adjunctive therapy for the treatment of: • Myoclonic seizures in patients 12 years of age and older with juvenile myoclonic epilepsy ( 1.2 ) • Primary generalized tonic-clonic seizures in patients 6 years of age and older with idiopat…
head lice|Pediculus humanus capitis	{'MALATHION'}	Malathion Lotion is indicated for patients infected with Pediculus humanus capitis (head lice and their ova) of the scalp hair.
Graves' disease with hyperthyroidism|toxic multinodular goiter|hyperthyroidism	{'METHIMAZOLE'}	Methimazole tablets are indicated: • In patients with Graves' disease with hyperthyroidism or toxic multinodular goiter for whom surgery or radioactive iodine therapy is not an appropriate treatment option. • To ameliorate symptoms of hyperthyroidism in preparation for thyroidectomy or radioactive iodine therapy.
peptic ulcer	{'METHSCOPOLAMINE'}	Adjunctive therapy for the treatment of peptic ulcer. METHSCOPOLAMINE BROMIDE HAS NOT BEEN SHOWN TO BE EFFECTIVE IN CONTRIBUTING TO THE HEALING OF PEPTIC ULCER, DECREASING THE RATE OF RECURRENCE OR PREVENTING COMPLICATIONS.
Attention Deficit Disorders|Hyperkinetic Child Syndrome|Minimal Brain Damage|Minimal Cerebral Dysfunction|Minor Cerebral Dysfunction|learning disability	{'METHYLPHENIDATE'}	Attention Deficit Disorders (previously known as Minimal Brain Dysfunction in Children). Other terms being used to describe the behavioral syndrome below include: Hyperkinetic Child Syndrome, Minimal Brain Damage, Minimal Cerebral Dysfunction, Minor Cerebral Dysfunction. METADATE ER is indicated as an integral part of a total treatment program which typically includes other remedial measures (psy…
None	{'METOCLOPRAMIDE'}	The use of metoclopramide tablets is recommended for adults only. Therapy should not exceed 12 weeks in duration.
Trichomoniasis|Asymptomatic Trichomoniasis|Amebiasis|Amebic dysentery|Amebic liver abscess|Anaerobic Bacterial Infections|Peritonitis|Intra-abdominal abscess|Liver abscess|Skin and Skin Structure Infections|Gynecologic Infections|Endometritis|Endomyometritis|Tubo-ovarian abscess|Postsurgical vaginal cuff infection|Bacterial septicemia|Bone and Joint Infections|Central Nervous System Infections|Me…	{'METRONIDAZOLE'}	Symptomatic Trichomoniasis. Metronidazole tablets are indicated for the treatment of T. vaginalis infection in females and males when the presence of the trichomonad has been confirmed by appropriate laboratory procedures (wet smears and/or cultures). Asymptomatic Trichomoniasis. Metronidazole tablets are indicated in the treatment of asymptomatic T. vaginalis infection in females when the organi…
opioid dependence	{'NALOXONE', 'BUPRENORPHINE'}	Buprenorphine and naloxone sublingual tablets are indicated for the maintenance treatment of opioid dependence. Buprenorphine and naloxone sublingual tablets should be used as part of a complete treatment plan that includes counseling and psychosocial support.
opioid depression|respiratory depression|acute opioid overdosage|septic shock	{'NALOXONE'}	Naloxone Hydrochloride Injection, USP is indicated for the complete or partial reversal of opioid depression, including respiratory depression, induced by natural and synthetic opioids, including propoxyphene, methadone, and certain mixed agonist-antagonist analgesics: nalbuphine, pentazocine, butorphanol, and cyclazocine. Naloxone Hydrochloride Injection, USP is also indicated for diagnosis of s…
rheumatoid arthritis|osteoarthritis|ankylosing spondylitis|polyarticular juvenile idiopathic arthritis|tendonitis|bursitis|acute gout|pain|primary dysmenorrhea	{'NAPROXEN'}	Naproxen tablets are indicated for: the relief of the signs and symptoms of: rheumatoid arthritis osteoarthritis ankylosing spondylitis polyarticular juvenile idiopathic arthritis Naproxen tablets are also indicated for: the relief of signs and symptoms of: tendonitis bursitis acute gout the management of: pain primary dysmenorrhea
conjunctivitis|keratitis|keratoconjunctivitis|blepharitis|blepharoconjunctivitis	{'NEOMYCIN', 'GRAMICIDIN', 'POLYMYXIN B'}	Neomycin and Polymyxin B Sulfates and Gramicidin Ophthalmic Solution is indicated for the topical treatment of superficial infections of the external eye and its adnexa caused by susceptible bacteria. Such infections encompass conjunctivitis, keratitis and keratoconjunctivitis, blepharitis and blepharoconjunctivitis.
active duodenal ulcer|duodenal ulcer|esophagitis|erosive esophagitis|ulcerative esophagitis|heartburn|GERD|active benign gastric ulcer|malignant gastric ulceration	{'NIZATIDINE'}	Nizatidine capsules are indicated for up to 8 weeks for the treatment of active duodenal ulcer. In most patients, the ulcer will heal within 4 weeks. Nizatidine capsules are indicated for maintenance therapy for duodenal ulcer patients at a reduced dosage of 150 mg h.s. after healing of an active duodenal ulcer. The consequences of continuous therapy with nizatidine for longer than 1 year are not…
Candida albicans infections|Candida infections	{'NYSTATIN'}	Nystatin cream is indicated in the treatment of cutaneous or mucocutaneous mycotic infections caused by Candida albicans and other susceptible Candida species. This cream is not indicated for systemic, oral, intravaginal or ophthalmic use.
hypertension|stroke|myocardial infarction|diabetes|diabetic kidney disease	{'OLMESARTAN', 'HYDROCHLOROTHIAZIDE'}	Olmesartan medoxomil and hydrochlorothiazide tablets are indicated for the treatment of hypertension, to lower blood pressure. Olmesartan medoxomil and hydrochlorothiazide tablets are not indicated for the initial therapy of hypertension [see Dosage and Administration ( 2 )] . Lowering blood pressure reduces the risk of fatal and nonfatal cardiovascular events, primarily strokes and myocardial in…
None	{'ONDANSETRON'}	1 INDICATIONS AND USAGE Ondansetron tablets are indicated for the prevention of nausea and vomiting associated with: highly emetogenic cancer chemotherapy, including cisplatin greater than or equal to 50 mg/m2 initial and repeat courses of moderately emetogenic cancer chemotherapy radiotherapy in patients receiving either total body irradiation, single high-dose fraction to the abdomen, or daily …
partial-onset seizures	{'OXCARBAZEPINE'}	Oxcarbazepine is indicated for use as monotherapy or adjunctive therapy in the treatment of partial-onset seizures in adults and as monotherapy in the treatment of partial-onset seizures in pediatric patients aged 4 years and above, and as adjunctive therapy in pediatric patients aged 2 years and above with partial-onset seizures.
rosacea|persistent facial erythema	{'OXYMETAZOLINE'}	Oxymetazoline hydrochloride cream is indicated for the topical treatment of persistent facial erythema associated with rosacea in adults.
osteoarthritis|rheumatoid arthritis	{'PIROXICAM'}	Piroxicam Capsules are a nonsteroidal anti-inflammatory drug indicated for Relief of the signs and symptoms of osteoarthritis (OA) (1) Relief of the signs and symptoms of rheumatoid arthritis (RA) (1)
Streptococcal Infections|scarlet fever|erysipelas|Pneumococcal Infections|Staphylococcal infections|Fusospirochetosis|Vincent's gingivitis|pharyngitis|rheumatic fever|chorea|congenital heart disease|rheumatic valvular heart disease|acquired valvular heart disease|bacterial endocarditis	{'PENICILLIN V'}	Penicillin V Potassium Tablets are indicated in the treatment of mild to moderately severe infections due to penicillin G-sensitive microorganisms. Therapy should be guided by bacteriological studies (including sensitivity tests) and by clinical response. NOTE: Severe pneumonia, empyema, bacteremia, pericarditis, meningitis, and arthritis should not be treated with penicillin V during the acute s…
dehydration|acidosis|diarrhea|burns	{'PHOSPHATE ION', 'LACTIC ACID, UNSPECIFIED FORM', 'SODIUM CATION', 'POTASSIUM CATION', 'MAGNESIUM CATION', 'CHLORIDE ION', 'ANHYDROUS DEXTROSE'}	Ionosol MB and 5% Dextrose Injection is indicated for intravenous administration to infants for treatment of dehydration, acidosis, diarrhea, and burns, but only after administration of an initial priming solution: 15 mL of 5% dextrose and 0.45% Sodium Chloride Injection/kg of body weight. In adults, Ionosol MB and 5% Dextrose Injection is indicated postoperatively for intravenous fluid and elect…
hypokalemia|metabolic alkalosis	{'POTASSIUM CATION'}	POKONZA™ (Potassium Chloride for Oral Solution, USP) is indicated for the treatment and prophylaxis of hypokalemia with or without metabolic alkalosis, in patients for whom dietary management with potassium-rich foods or diuretic dose reduction is insufficient.
Parkinson's disease|PD	{'PRAMIPEXOLE'}	Pramipexole dihydrochloride tablets are non-ergot dopamine agonist indicated for the treatment of: • Parkinson's disease (PD) (1.1)
hypertension|stroke|myocardial infarction|diabetes|diabetic kidney disease|hyperlipidemia|angina|heart failure	{'PRAZOSIN'}	Prazosin hydrochloride capsules are indicated for the treatment of hypertension, to lower blood pressure. Lowering blood pressure reduces the risk of fatal and nonfatal cardiovascular events, primarily strokes and myocardial infarctions. These benefits have been seen in controlled trials of antihypertensive drugs from a wide variety of pharmacologic classes, including this drug. Control of high b…
None	{'PREDNISOLONE'}	Prednisolone Sodium Phosphate Oral Solution (15 mg Prednisolone per 5 mL) is indicated in the following conditions:
adrenocortical insufficiency|Congenital adrenal hyperplasia|Hypercalcemia associated with cancer|nonsuppurative thyroiditis|psoriatic arthritis|rheumatoid arthritis|juvenile rheumatoid arthritis|ankylosing spondylitis|acute bursitis|subacute bursitis|acute nonspecific tenosynovitis|acute gouty arthritis|post-traumatic osteoarthritis|synovitis of osteoarthritis|epicondylitis|systemic lupus erythem…	{'PREDNISONE'}	Prednisone Tablets, USP are indicated in the following conditions: Endocrine Disorders Primary or secondary adrenocortical insufficiency (hydrocortisone or cortisone is the first choice: synthetic analogs may be used in conjunction with mineralocorticoids where applicable, in infancy mineralocorticoid supplementation is of particular importance), Congenital adrenal hyperplasia, Hypercalcemia asso…
diabetic peripheral neuropathy|postherpetic neuralgia|partial onset seizures|fibromyalgia|neuropathic pain associated with spinal cord injury	{'PREGABALIN'}	Pregabalin capsule is indicated for: Management of neuropathic pain associated with diabetic peripheral neuropathy Management of postherpetic neuralgia Adjunctive therapy for the treatment of partial onset seizures in patients 17 years of age and older Management of fibromyalgia Management of neuropathic pain associated with spinal cord injury Pediatric use information is approved for Pfizer's LY…
endometrial hyperplasia|secondary amenorrhea	{'PROGESTERONE'}	Progesterone capsules are indicated for use in the prevention of endometrial hyperplasia in nonhysterectomized postmenopausal women who are receiving conjugated estrogens tablets. They are also indicated for use in secondary amenorrhea.
myasthenia gravis	{'PYRIDOSTIGMINE'}	Pyridostigmine bromide oral solution USP is useful in the treatment of myasthenia gravis.
Hypertension|Stroke|Myocardial Infarction|Heart Failure|Diabetic Kidney Disease|Congestive Heart Failure	{'RAMIPRILAT'}	1.1 Hypertension Ramipril capsules USP are indicated for the treatment of hypertension, to lower blood pressure. Lowering blood pressure reduces the risk of fatal and nonfatal cardiovascular events, primarily strokes and myocardial infarctions. These benefits have been seen in controlled trials of antihypertensive drugs from a wide variety of pharmacologic classes including this drug. Control of …
schizophrenia|Bipolar I Disorder|autistic disorder	{'RISPERIDONE'}	Risperidone is an atypical antipsychotic indicated for: Treatment of schizophrenia ( 1.1 ) As monotherapy or adjunctive therapy with lithium or valproate, for the treatment of acute manic or mixed episodes associated with Bipolar I Disorder ( 1.2 ) Treatment of irritability associated with autistic disorder ( 1.3 )
Major depressive disorder|Obsessive-compulsive disorder|Panic disorder|Posttraumatic stress disorder|Social anxiety disorder|Premenstrual dysphoric disorder	{'SERTRALINE'}	Sertraline hydrochloride tablets are indicated for the treatment of the following [See Clinical Studies (14) ] : Major depressive disorder (MDD) Obsessive-compulsive disorder (OCD) Panic disorder (PD) Posttraumatic stress disorder (PTSD) Social anxiety disorder (SAD) Premenstrual dysphoric disorder (PMDD)
coronary heart disease|cerebrovascular disease|peripheral vascular disease|diabetes|primary hyperlipidemia|heterozygous familial hypercholesterolemia|homozygous familial hypercholesterolemia|primary dysbetalipoproteinemia|hypertriglyceridemia	{'SIMVASTATIN'}	Simvastatin tablets USP are indicated: To reduce the risk of total mortality by reducing risk of coronary heart disease death, non-fatal myocardial infarction and stroke, and the need for coronary and non-coronary revascularization procedures in adults with established coronary heart disease, cerebrovascular disease, peripheral vascular disease, and/or diabetes, who are at high risk of coronary h…
None	{'SUCCINYLCHOLINE'}	Succinylcholine chloride injection is indicated in adults and pediatric patients: as an adjunct to general anesthesia. to facilitate tracheal intubation. to provide skeletal muscle relaxation during surgery or mechanical ventilation.
None	{'SUGAMMADEX'}	BRIDION ® is indicated for the reversal of neuromuscular blockade induced by rocuronium bromide and vecuronium bromide in adults undergoing surgery.
None	{'SULFATE ION', 'MAGNESIUM CATION', 'SODIUM SULFATE ANHYDROUS'}	Sodium sulfate, potassium sulfate and magnesium sulfate oral solution is indicated for cleansing of the colon as a preparation for colonoscopy in adult patients. Pediatric use information is approved for Braintree Laboratories, Inc.’s SUPREP BOWEL PREP KIT (sodium sulfate, potassium sulfate, and magnesium sulfate) oral solution. However, due to Braintree Laboratories, Inc.’s marketing exclusivity…
migraine with aura|migraine without aura	{'SUMATRIPTAN'}	ONZETRA ® Xsail ® is indicated for the acute treatment of migraine with or without aura in adults.
chronic asthma|emphysema|chronic bronchitis	{'THEOPHYLLINE ANHYDROUS'}	Theophylline extended-release tablets are indicated for the treatment of the symptoms and reversible airflow obstruction associated with chronic asthma and other chronic lung diseases, e.g., emphysema and chronic bronchitis.
hypothyroidism|cretinism|myxedema|euthyroid goiters|thyroid nodules|subacute thyroiditis|chronic lymphocytic thyroiditis (Hashimoto’s)|multinodular goiter|thyroid cancer	{'THYROID'}	Niva Thyroid tablets are indicated: 1. As replacement or supplemental therapy in patients with hypothyroidism of any etiology, except transient hypothyroidism during the recovery phase of subacute thyroiditis. This category includes cretinism, myxedema, and ordinary hypothyroidism in patients of any age (children, adults, the elderly), or state (including pregnancy); primary hypothyroidism result…
infective conjunctivitides|chronic anterior uveitis|corneal injury	{'TOBRAMYCIN', 'DEXAMETHASONE'}	TOBRADEX Ophthalmic Suspension is indicated for steroid-responsive inflammatory ocular conditions for which a corticosteroid is indicated and where superficial bacterial ocular infection or a risk of bacterial ocular infection exists. Ocular steroids are indicated in inflammatory conditions of the palpebral and bulbar conjunctiva, cornea and anterior segment of the globe where the inherent risk o…
Epilepsy|Partial-Onset Seizures|Primary Generalized Tonic-Clonic Seizures|Seizures Associated with Lennox-Gastaut Syndrome|Migraine	{'TOPIRAMATE'}	Topiramate is indicated for: Epilepsy: initial monotherapy for the treatment of partial-onset or primary generalized tonic-clonic seizures in patients 2 years of age and older ( 1.1 ); adjunctive therapy for the treatment of partial-onset seizures, primary generalized tonic-clonic seizures, or seizures associated with Lennox-Gastaut syndrome in patients 2 years of age and older ( 1.2 ) Preventive…
heart failure|renal disease|hepatic disease|hypertension|strokes|myocardial infarctions	{'TORSEMIDE'}	Torsemide Tablets are a loop diuretic indicated for: the treatment of edema associated with heart failure, renal disease or hepatic disease. (1.1) the treatment of hypertension, to lower blood pressure. Lowering blood pressure reduces the risk of fatal and nonfatal cardiovascular events, primarily strokes and myocardial infarctions. (1.2)
acne vulgaris	{'TRETINOIN'}	Tretinoin gel and cream are indicated for topical application in the treatment of acne vulgaris. The safety and efficacy of the long-term use of this product in the treatment of other disorders have not been established.
corticosteroid-responsive dermatoses	{'TRIAMCINOLONE ACETONIDE'}	Topical corticosteroids are indicated for the relief of the inflammatory and pruritic manifestations of corticosteroid-responsive dermatoses.
insomnia	{'TRIAZOLAM'}	Triazolam Tablets are indicated for the short-term treatment of insomnia (generally 7 to 10 days). Use for more than 2 to 3 weeks requires complete reevaluation of the patient (see WARNINGS ). Prescriptions for triazolam should be written for short-term use (7 to 10 days) and it should not be prescribed in quantities exceeding a 1-month supply.
major depressive disorder|major depression|major depression with melancholia|recurrent depression	{'VENLAFAXINE'}	Venlafaxine tablets, USP is indicated for the treatment of major depressive disorder. The efficacy of venlafaxine tablets, USP in the treatment of major depressive disorder was established in 6 week controlled trials of adult outpatients whose diagnoses corresponded most closely to the DSM-III or DSM-III-R category of major depression and in a 4 week controlled trial of inpatients meeting diagnos…
major depressive disorder|Generalized Anxiety Disorder|Social Anxiety Disorder|social phobia|Panic Disorder	{'VENLAFAXINE'}	1.1 Major Depressive Disorder Venlafaxine hydrochloride extended-release capsules are indicated for the treatment of major depressive disorder (MDD). Efficacy was established in three short-term (4, 8, and 12 weeks) and two long-term, maintenance trials. 1.2 Generalized Anxiety Disorder Venlafaxine hydrochloride extended-release capsules are indicated for the treatment of Generalized Anxiety Diso…
venous thrombosis|pulmonary embolism|thromboembolic complications associated with atrial fibrillation|thromboembolic complications associated with cardiac valve replacement|recurrent myocardial infarction|stroke|systemic embolization after myocardial infarction	{'WARFARIN'}	Warfarin sodium tablets are indicated for: Prophylaxis and treatment of venous thrombosis and its extension, pulmonary embolism (PE). Prophylaxis and treatment of thromboembolic complications associated with atrial fibrillation (AF) and/or cardiac valve replacement. Reduction in the risk of death, recurrent myocardial infarction (MI), and thromboembolic events such as stroke or systemic embolizat…
schizophrenia|bipolar manic episodes|bipolar mixed episodes|bipolar disorder	{'ZIPRASIDONE'}	Ziprasidone capsules are indicated for the treatment of schizophrenia, as monotherapy for the acute treatment of bipolar manic or mixed episodes, and as an adjunct to lithium or valproate for the maintenance treatment of bipolar disorder. When deciding among the alternative treatments available for the condition needing treatment, the prescriber should consider the finding of ziprasidone’s greate…
insomnia	{'ZOLPIDEM'}	Zolpidem tartrate tablets are indicated for the short-term treatment of insomnia characterized by difficulties with sleep initiation. Zolpidem tartrate tablets have been shown to decrease sleep latency for up to 35 days in controlled clinical studies [see Clinical Studies ( 14 )]. The clinical trials performed in support of efficacy were 4 to 5 weeks in duration with the final formal assessments …
insomnia	{'ZOLPIDEM'}	Zolpidem tartrate extended-release tablets are indicated for the short-term treatment of insomnia characterized by difficulties with sleep onset and/or sleep maintenance (as measured by wake time after sleep onset). The clinical trials performed in support of efficacy were up to 3 weeks (using polysomnography measurement up to 2 weeks in both adult and elderly patients) and 24 weeks (using patien…
epilepsy|partial seizures	{'ZONISAMIDE'}	Zonisamide Capsules are indicated as adjunctive therapy in the treatment of partial seizures in adults with epilepsy.
Schizophrenia|Bipolar I disorder, manic or mixed episodes|Bipolar disorder, depressive episodes|Major depressive disorder	{'QUETIAPINE'}	SEROQUEL XR is an atypical antipsychotic indicated for the treatment of: Schizophrenia • (1.1) Bipolar I disorder, manic or mixed episodes • (1.2) Bipolar disorder, depressive episodes • (1.2) Major depressive disorder, adjunctive therapy with antidepressants • (1.3)
Rheumatoid Arthritis|Giant Cell Arteritis|Systemic Sclerosis-Associated Interstitial Lung Disease|Polyarticular Juvenile Idiopathic Arthritis|Systemic Juvenile Idiopathic Arthritis|Cytokine Release Syndrome|Coronavirus Disease 2019	{'TOCILIZUMAB'}	ACTEMRA ® (tocilizumab) is an interleukin-6 (IL-6) receptor antagonist indicated for treatment of: Rheumatoid Arthritis (RA) ( 1.1 ) Adult patients with moderately to severely active rheumatoid arthritis who have had an inadequate response to one or more Disease-Modifying Anti-Rheumatic Drugs (DMARDs). Giant Cell Arteritis (GCA) ( 1.2 ) Adult patients with giant cell arteritis. Systemic Sclerosis…
chronic open-angle glaucoma|intraocular hypertension	{'CARTEOLOL'}	Ocupress Ophthalmic Solution, 1%, has been shown to be effective in lowering intraocular pressure and may be used in patients with chronic open-angle glaucoma and intraocular hypertension. It may be used alone or in combination with other intraocular pressure lowering medications.
hypercholesterolemia|hypertriglyceridemia|atherosclerotic vascular disease|hyperlipoproteinemia|diabetes mellitus|hypothyroidism|nephrotic syndrome|dysproteinemias|obstructive liver disease|coronary heart disease|peripheral vascular disease|symptomatic carotid artery disease|hypertension|primary biliary cirrhosis|pruritus associated with partial biliary obstruction	{'CHOLESTYRAMINE'}	1) Cholestyramine for Oral Suspension, USP powder is indicated as adjunctive therapy to diet for the reduction of elevated serum cholesterol in patients with primary hypercholesterolemia (elevated low density lipoprotein [LDL] cholesterol) who do not respond adequately to diet. Cholestyramine for Oral Suspension, USP powder may be useful to lower LDL cholesterol in patients who also have hypertri…
